# Supplementary material for: Self-healable polymer complex with a giant ionic thermoelectric effect
Source: Nat Commun. 2023 Jun 5;14:3246. doi: 10.1038/s41467-023-38830-w (PMC10241813; doi:10.1038/s41467-023-38830-w)
Supplement: Supplementary file 7 — Source Data [file 41467_2023_38830_MOESM7_ESM.xlsx]

## Sheet: fig 2a,b-seebeck coefficient
PEDOT 0wt%																				PEDOT 2.1wt%																				PEDOT 4.5wt%
sec	mV	delta T		sec	mV	delta T		sec	mV	delta T		sec	mV	delta T		sec	mV	delta T		sec	μV	delta T		sec	μV	delta T		sec	μV	delta T		sec	μV	delta T		sec	mV	delta T		sec	μV	delta T		sec	μV	delta T		sec	μV
0	-0.02162	1.676		0	-0.816542	1.267		0	-0.987391	-0.012		0	0.82078	-0.117		0	11.0384	1.661		0	15895.4	2.4667		0	76.0352	0.0626		0	14.3838	-0.0031		0	4837.26	0.0801		0	-32.7303	-1.817		0	40.2533	0.003		0	-2394.05	-0.9665		0	729.359
1.05044	-0.065069	1.688		1.11837	-0.432184	1.277		1.04733	-0.99231	-0.016		1.1385	0.820338	-0.145		1.41517	10.9692	1.653		0.64257	15881	2.4596		0.63789	84.7506	0.0621		0.65556	14.3755	-0.0026		0.62619	4896.06	0.0778		1.05067	-32.7311	-1.787		0.73152	44.9752	0.0043		0.63887	-2475.85	-0.9665		1.6226	716.445
2.10073	-0.102381	1.663		2.50619	-0.044725	1.254		2.17735	-0.997008	0.001		2.25437	0.836324	-0.115		2.49902	10.9037	1.648		1.28429	15868.9	2.4563		1.29068	93.5297	0.0644		1.31157	14.364	-0.0036		1.26162	4966.86	0.0803		2.11939	-32.7328	-1.807		1.41097	50.8312	0.006		1.26368	-2558.55	-0.9677		2.23899	680.939
3.50904	-0.140535	1.678		3.88447	0.341786	1.284		3.24474	-1.00337	0.032		3.30423	0.842133	-0.107		3.54945	10.8321	1.648		1.92408	15857.9	2.4392		1.93525	102.482	0.0662		1.96398	14.3915	-0.0023		1.98814	5009.76	0.0795		3.19447	-32.736	-1.802		2.05144	55.8559	0.005		2.01942	-2642.11	-0.9674		2.86513	675.148
4.64054	-0.182265	1.675		4.96909	0.735527	1.269		4.29533	-1.01536	0.089		4.44024	0.851531	-0.087		4.59898	10.7624	1.653		2.55312	15849.1	2.4169		2.63037	113.654	0.0643		2.59452	14.4146	-0.0056		2.63028	4991.23	0.0765		4.26829	-32.7198	-1.812		2.68669	59.9483	0.0057		2.64661	-2722.9	-0.9699		3.49716	697.323
6.07027	-0.221494	1.685		6.35698	1.12626	1.276		5.45459	-1.0254	0.146		5.50721	0.865746	-0.033		5.69676	10.6845	1.63		3.17222	15840.8	2.3804		3.24943	125.635	0.0643		3.23754	14.4249	-0.0051		3.27857	5012.03	0.0753		5.33631	-32.713	-1.82		3.30173	62.5393	0.0052		3.27754	-2801.74	-0.9706		4.12711	711.363
7.51779	-0.262527	1.655		7.4236	1.53148	1.286		6.86898	-1.03511	0.183		6.60663	0.868699	0.029		7.14625	10.5959	1.683		3.80565	15830.1	2.3299		3.88999	138.914	0.0649		3.88341	14.4844	-0.0037		3.90017	5029.51	0.0729		6.43467	-32.708	-1.805		3.99852	221.529	-0.022		3.90179	-2879.64	-0.9721		4.74322	715.767
8.58552	-0.299365	1.65		8.52513	1.95085	1.314		7.57241	-1.04933	0.247		7.35768	0.871421	0.05		8.23096	10.5159	1.655		4.4462	15819.1	2.2629		4.53904	151.529	0.0649		4.51972	14.5001	-0.004		4.51986	5002.35	0.0731		7.49248	-32.6782	-1.798		4.65608	250.698	-0.0205		4.54129	-2956.46	-0.9717		5.37319	708.821
9.71998	-0.34097	1.681		9.64062	2.35783	1.304		8.94	-1.07006	0.267		8.83913	0.870224	0.126		9.28055	10.4397	1.698		5.09648	15803.6	2.1839		5.16814	164.632	0.0676		5.14988	14.4823	-0.0017		5.15597	4997.49	0.071		8.55991	-32.6812	-1.824		5.31364	236.181	-0.015		5.19142	-3034.39	-0.97		6.01993	709.331
11.1227	-0.391942	1.693		11.0069	2.78003	1.296		10.3546	-1.10192	0.32		9.90684	0.85001	0.151		10.3307	10.3668	1.68		5.80178	15782.8	2.0951		5.80382	178.307	0.0682		5.792	14.4865	-0.0004		5.79007	5020.35	0.0707		9.62882	-32.6674	-1.814		5.9712	217.496	-0.004		5.82191	-3110.42	-0.9714		6.64193	705.247
12.5541	-0.440212	1.688		12.0914	3.18068	1.307		11.422	-1.11591	0.348		10.9563	0.819848	0.197		11.4294	10.2968	1.67		6.4975	15758.6	1.9919		6.4315	191.878	0.0678		6.43083	14.5081	-0.0002		6.41289	5007.32	0.0669		10.7091	-32.6521	-1.811		6.62876	211.759	0.0076		6.45675	-3185.13	-0.9673		7.27693	700.042
13.257	-0.489488	1.668		13.479	3.57647	1.31		12.1417	-1.13498	0.383		12.0049	0.816665	0.236		12.5285	10.2197	1.688		7.14157	15729.7	1.8805		7.05215	206.799	0.0661		7.07009	14.531	-0.0002		7.04415	4986.93	0.0662		11.7765	-32.643	-1.82		7.28632	219.968	0.02		7.08338	-3259.58	-0.966		7.89365	696.895
14.6531	-0.528113	1.68		14.5942	3.98499	1.302		13.1932	-1.15191	0.429		13.0993	0.804286	0.252		13.6535	10.1461	1.66		7.77585	15701.6	1.7596		7.67738	220.874	0.0626		7.69624	14.5101	0.0021		7.68145	4997.15	0.0634		12.8414	-32.6215	-1.815		7.94389	231.72	0.032		7.71477	-3334.23	-0.9695		8.54319	693.132
15.6732	-0.567623	1.69		15.6441	4.37011	1.309		14.7341	-1.16659	0.446		14.1843	0.776474	0.28		14.7207	10.0845	1.653		8.41663	15673.6	1.6371		8.3279	233.189	0.061		8.32979	14.5391	0.0011		8.32146	5006.83	0.0639		13.9873	-32.6021	-1.842		8.60145	268.515	0.047		8.34348	-3409.21	-0.9676		9.16975	689.655
16.7398	-0.602997	1.688		16.7412	4.74283	1.33		15.4536	-1.17214	0.451		15.2529	0.757114	0.315		15.7695	10.027	1.65		9.10859	15640.7	1.512		9.03044	243.603	0.0612		8.97169	14.5789	0.0052		8.94693	4979.2	0.0652		15.0551	-32.5838	-1.833		9.25901	289.174	0.06289		8.97899	-3484.2	-0.9679		9.80529	690.134
17.7903	-0.631476	1.698		17.8278	5.11228	1.333		16.5634	-1.18072	0.479		16.3511	0.728077	0.33		16.9294	9.9713	1.651		9.74542	15604.9	1.3884		9.67725	253.486	0.0598		9.60395	14.5835	0.004		9.64212	4976.79	0.0636		16.1221	-32.568	-1.837		9.91657	328.33	0.0824		9.60572	-3557.71	-0.9681		10.4306	693.79
18.8402	-0.662604	1.68		19.2164	5.48175	1.317		17.6964	-1.18138	0.515		17.4007	0.716324	0.361		18.3359	9.91289	1.671		10.3797	15567.1	1.2672		10.3736	262.219	0.0607		10.2472	14.6293	0.0048		10.288	4982.87	0.0651		17.1891	-32.5367	-1.82		10.5741	360.261	0.1129		10.2275	-3630.59	-0.9689		11.0687	695.771
19.8899	-0.694345	1.7		20.3676	5.84291	1.327		19.0823	-1.16449	0.533		18.5498	0.701412	0.353		19.4679	9.85057	1.665		11.0532	15524.3	1.1516		11.0066	271.523	0.0586		10.877	14.6757	0.0028		10.9407	4963.73	0.0651		18.2386	-32.5248	-1.833		11.2317	398.798	0.1471		10.8605	-3703.38	-0.9729		11.6863	702.852
21.3063	-0.728382	1.688		21.4344	6.18933	1.322		20.1499	-1.14549	0.566		19.6168	0.681291	0.427		21.0116	9.79967	1.673		11.6821	15476.8	1.0419		11.6255	279.399	0.0573		11.5085	14.7094	-0.001		11.5743	4929.98	0.0674		19.3368	-32.522	-1.827		11.8893	448.516	0.1842		11.5025	-3775.5	-0.9747		12.3264	713.908
22.7055	-0.762985	1.66		22.4839	6.53905	1.292		21.547	-1.13116	0.583		20.6661	0.655	0.416		22.0959	9.74844	1.681		12.3799	15429.5	0.9322		12.2614	285.894	0.0561		12.1358	14.7045	-0.0005		12.2132	4954.01	0.0695		20.4177	-32.5031	-1.818		12.5468	504.458	0.2192		12.1541	-3844.23	-0.9775		12.9588	718.687
23.7731	-0.79258	1.693		23.8547	6.86256	1.31		22.2499	-1.1183	0.555		21.3689	0.643616	0.409		23.3548	9.70008	1.678		13.05	15381.4	0.83		12.8904	291.406	0.0559		12.7764	14.7191	0.0003		12.8384	4956.06	0.0706		21.4889	-32.4843	-1.818		13.2044	556.421	0.256		12.7842	-3910.83	-0.9821		13.592	723.718
24.867	-0.818725	1.678		25.2329	7.17567	1.279		23.3407	-1.10023	0.581		22.813	0.626193	0.416		24.5182	9.64795	1.673		13.6889	15332.4	0.7342		13.5372	297.503	0.056		13.4095	14.7415	-0.0015		13.4921	4912.86	0.0714		22.5636	-32.4597	-1.816		13.8619	611.038	0.294		13.4207	-3977.79	-0.9821		14.2176	728.736
25.9351	-0.846152	1.676		26.3004	7.47442	1.279		24.4097	-1.07995	0.616		23.5628	0.630663	0.442		25.5855	9.59274	1.663		14.3141	15281.2	0.637		14.1779	304.398	0.0577		14.0445	14.7263	-0.0023		14.125	4833.78	0.074		23.6318	-32.427	-1.816		14.5195	663.685	0.3316		14.0564	-4046.28	-0.9823		14.8517	732.66
27.3772	-0.872984	1.663		27.4202	7.77102	1.297		25.4596	-1.05564	0.616		24.9595	0.631894	0.464		26.6358	9.53897	1.673		15.0032	15232.2	0.5455		14.8288	309.954	0.059		14.6945	14.7227	3.55271e-16		14.764	4758.32	0.0741		24.6811	-32.4003	-1.826		15.1771	721.799	0.366		14.692	-4114.86	-0.9837		15.4752	736.544
28.7733	-0.892532	1.663		28.8085	8.06513	1.319		26.51	-1.03008	0.646		26.0472	0.631725	0.464		27.6859	9.48181	1.671		15.6949	15179.1	0.46		15.4657	315.804	0.0605		15.3316	14.729	-0.0021		15.3862	4679.61	0.0738		25.7783	-32.3532	-1.826		15.8346	786.951	0.4019		15.3095	-4182.25	-0.9822		16.1528	738.897
29.8406	-0.911794	1.67		29.9243	8.33746	1.319		27.5595	-1.00534	0.644		27.4852	0.6434	0.503		29.0905	9.41167	1.67		16.3394	15121.2	0.3798		16.1062	323.507	0.0622		15.9668	14.7308	-0.0014		16.0751	4607.41	0.0728		26.8425	-32.3037	-1.829		16.4922	849.205	0.4345		15.9455	-4250.82	-0.9845		16.7842	744.823
31.2266	-0.932379	1.688		31.0106	8.60223	1.302		28.9987	-0.975242	0.654		28.5519	0.646032	0.49		30.1749	9.34017	1.668		16.9719	15061.7	0.3024		16.7465	331.055	0.0614		16.6145	14.7589	-0.0024		16.7095	4537.9	0.0706		27.893	-32.2813	-1.819		17.1497	913.816	0.4679		16.5782	-4319.38	-0.9858		17.432	752.734
32.3598	-0.965384	1.683		32.0787	8.87261	1.322		30.1329	-0.938051	0.629		29.6017	0.655419	0.482		31.226	9.27996	1.693		17.6069	15000.6	0.2249		17.4341	339.758	0.0631		17.2516	14.7539	-0.0009		17.3498	4468.28	0.0678		28.9611	-32.2511	-1.802		17.8073	983.698	0.4995		17.2112	-4387.61	-0.9824		18.1395	763.536
33.7553	-0.995687	1.68		33.1279	9.13535	1.307		31.1807	-0.903268	0.664		30.6887	0.656995	0.505		32.2762	9.21925	1.673		18.2392	14941.2	0.1548		18.0891	349.19	0.0632		17.8888	14.7898	0.0001		18.0332	4397.34	0.0655		30.0633	-32.2078	-1.827		18.4649	1059.25	0.5295		17.8715	-4456.62	-0.981		18.7583	767.36
34.5064	-1.01961	1.65		33.8303	9.3987	1.327		32.6246	-0.867011	0.692		31.7741	0.648091	0.49		33.3264	9.15267	1.693		18.8922	14883.7	0.0842		18.721	360.03	0.0643		18.5374	14.8165	-0.001		18.67	4325.21	0.0654		31.1308	-32.1649	-1.815		19.1224	1135.69	0.5631		18.5105	-4525.14	-0.9793		19.393	770.671
35.8774	-1.04543	1.673		35.2746	9.63092	1.319		33.6729	-0.831243	0.677		33.159	0.659856	0.523		34.737	9.08079	1.688		19.5249	14825.4	0.0187		19.3686	371.801	0.0639		19.1717	14.8607	-0.0018		19.3073	4251.94	0.0638		32.181	-32.1198	-1.825		19.78	1208.02	0.5932		19.1411	-4592.76	-0.9786		20.0197	774.159
36.9942	-1.07528	1.686		36.3622	9.85805	1.337		34.7329	-0.789433	0.71		34.2431	0.676933	0.5		35.87	9.00862	1.681		20.1594	14764.3	-0.0493		20.0026	385.295	0.0658		19.8025	14.9059	-0.003		19.9435	4179.32	0.063		33.231	-32.0703	-1.825		20.4375	1284.12	0.6243		19.7892	-4659.16	-0.9778		20.6526	777.693
38.0933	-1.10706	1.688		37.7505	10.0877	1.353		36.1623	-0.7429	0.712		35.3583	0.695067	0.548		36.9203	8.94271	1.688		20.8097	14697.7	-0.1073		20.6442	398.173	0.067		20.459	14.9085	-0.004		20.5805	4108.93	0.0612		34.2924	-32.0448	-1.838		21.0951	1367.11	0.6527		20.4244	-4724.62	-0.9738		21.2807	782.998
39.1435	-1.13807	1.686		38.8363	10.2996	1.345		37.2039	-0.699237	0.712		36.4079	0.721686	0.558		37.97	8.87097	1.67		21.4449	14627.6	-0.1653		21.283	410.982	0.0679		21.0942	14.8867	-0.003		21.2289	4040.34	0.0612		35.4078	-31.9937	-1.827		21.7527	1449.22	0.6817		21.0611	-4788.47	-0.9754		21.9247	786.974
40.1929	-1.17026	1.668		39.9031	10.4984	1.337		38.2865	-0.65008	0.734		37.5157	0.751539	0.545		39.1382	8.80403	1.673		22.0823	14553.9	-0.2218		21.923	425.487	0.0675		21.7327	14.8808	-0.0023		21.8501	3974.25	0.0587		36.4577	-31.951	-1.851		22.4102	1529.17	0.7077		21.7138	-4852.42	-0.9759		22.5494	790.599
41.2841	-1.2047	1.666		41.0115	10.7091	1.329		39.3349	-0.598676	0.727		38.6085	0.797264	0.535		40.5958	8.73081	1.694		22.7317	14481.1	-0.2755		22.6407	439.674	0.0678		22.4218	14.8773	-0.0013		22.4883	3908.63	0.0605		37.5085	-31.9168	-1.835		23.0678	1607.33	0.7322		22.3526	-4915.94	-0.975		23.1766	799.918
42.3513	-1.23556	1.698		42.3958	10.8903	1.37		40.3843	-0.54785	0.722		39.7128	0.859784	0.568		41.7114	8.6661	1.699		23.3533	14407.2	-0.3297		23.2911	453.086	0.0693		23.1398	14.8743	-0.0013		23.1085	3844.98	0.0613		38.5597	-31.8746	-1.812		23.7253	1684.69	0.7552		22.9814	-4978.21	-0.975		23.7975	805.283
43.4486	-1.27254	1.663		43.833	11.0648	1.355		41.4331	-0.484513	0.732		41.0975	0.924359	0.551		42.4141	8.60515	1.691		23.9983	14330	-0.3791		23.9827	464.652	0.0662		23.7969	14.9127	-0.0021		23.7578	3783.24	0.0641		39.6917	-31.8446	-1.81		24.3829	1761.04	0.78		23.6314	-5039.79	-0.9772		24.4465	808.22
44.4995	-1.30467	1.708		44.9721	11.2321	1.38		42.6376	-0.411244	0.733		42.1826	0.991151	0.578		43.4638	8.5407	1.694		24.6517	14248.9	-0.4302		24.7095	476.85	0.0646		24.4299	14.8844	-0.0008		24.3757	3720.88	0.0641		40.7593	-31.8051	-1.846		25.0405	1837.04	0.803		24.2627	-5100.09	-0.9783		25.0783	787.641
45.9042	-1.33713	1.671		46.3611	11.3896	1.357		44.0252	-0.333746	0.75		43.3491	1.05662	0.568		44.5124	8.47267	1.686		25.2952	14164.2	-0.474		25.3448	487.067	0.0653		25.0625	14.8382	-0.0003		25.0627	3655.95	0.063		41.8093	-31.7878	-1.83		25.698	1912.43	0.8235		24.9014	-5161.46	-0.9796		25.7061	768.046
46.9892	-1.36719	1.676		47.4284	11.5388	1.352		45.0917	-0.257575	0.745		44.4334	1.11867	0.563		45.5624	8.41077	1.681		25.9273	14077.9	-0.5223		25.9914	496.457	0.0665		25.7492	14.7942	0.0003		25.7063	3593.24	0.0625		42.8969	-31.7693	-1.825		26.3556	1990.75	0.844		25.5539	-5223.43	-0.9786		26.3316	749.406
48.3743	-1.39947	1.677		48.4781	11.6742	1.373		46.5242	-0.173343	0.75		45.5201	1.1828	0.563		47.0387	8.34464	1.699		26.548	13991.2	-0.5653		26.6307	505.064	0.0687		26.3813	14.7876	0.002		26.4044	3532.02	0.0625		43.9727	-31.7329	-1.822		27.0131	2069.48	0.8604		26.2032	-5285.65	-0.9815		26.9722	731.651
49.5054	-1.42232	1.686		49.5278	11.8112	1.339		47.2913	-0.090185	0.77		46.603	1.25492	0.561		48.1223	8.27937	1.686		27.182	13906.9	-0.6122		27.2644	514.949	0.0669		27.0201	14.7473	0.0041		27.0345	3468.49	0.0618		45.0886	-31.7125	-1.832		27.6707	2149.35	0.8805		26.821	-5346.66	-0.9856		27.6047	714.724
50.5557	-1.46041	1.659		50.6184	11.95	1.357		48.3805	-0.000686	0.753		48.0809	1.30917	0.576		49.1904	8.21303	1.678		27.8181	13821.5	-0.655		27.9074	525.107	0.0668		27.6541	14.7213	0.0031		27.6667	3404.5	0.0625		46.2097	-31.6905	-1.83		28.3283	2229.37	0.901		27.4759	-5406.23	-0.9855		28.2334	698.565
51.6074	-1.49323	1.686		52.0029	12.0918	1.36		49.4465	0.087173	0.755		49.1661	1.37234	0.563		50.6709	8.14034	1.691		28.4591	13733.9	-0.6951		28.5384	534.183	0.0659		28.2814	14.7137	0.0036		28.3057	3342.76	0.063		47.2916	-31.6617	-1.802		28.9858	2310.27	0.9166		28.1109	-5463.44	-0.9868		28.8653	683.121
53.0743	-1.52324	1.697		53.0693	12.21	1.35		50.4956	0.179996	0.765		50.2799	1.42355	0.583		51.7592	8.06151	1.67		29.1069	13646.1	-0.7388		29.1859	543.048	0.0646		28.9011	14.6879	0.0034		28.9479	3282.82	0.0641		48.4056	-31.6469	-1.84		29.6434	2390.47	0.9325		28.7449	-5522.99	-0.9816		29.5024	668.347
54.1589	-1.5557	1.676		54.1674	12.3297	1.338		52.1733	0.272555	0.765		51.435	1.4884	0.609		52.8258	7.98606	1.714		29.7364	13552.8	-0.7759		29.8272	551.992	0.0615		29.543	14.6775	0.0027		29.5699	3219.8	0.0635		49.534	-31.6261	-1.845		30.301	2470.61	0.9496		29.372	-5581.48	-0.9808		30.1496	654.203
55.2091	-1.58314	1.701		55.2346	12.4397	1.368		53.2579	0.363334	0.775		52.5508	1.57001	0.601		53.8746	7.90726	1.711		30.3655	13455.9	-0.8135		30.4617	561.503	0.0618		30.1962	14.6291	0.0056		30.2139	3158.41	0.0642		50.612	-31.6086	-1.838		30.9585	2548.74	0.9655		30.0037	-5638.43	-0.983		30.7801	640.643
56.6066	-1.61697	1.682		56.2842	12.5464	1.36		54.7205	0.465866	0.788		53.5999	1.62626	0.583		54.9622	7.83286	1.706		30.9942	13357.4	-0.8529		31.1085	572.921	0.0653		30.8535	14.7021	0.0045		30.8605	3099.17	0.0642		51.6625	-31.5917	-1.835		31.6161	2626.57	0.9791		30.6358	-5694.88	-0.9848		31.4131	627.636
57.3502	-1.6484	1.669		57.4293	12.6302	1.351		55.8861	0.57059	0.801		54.6505	1.71473	0.584		56.0294	7.75346	1.709		31.6306	13258.6	-0.8908		31.7608	583.664	0.0655		31.4876	14.6918	0.0038		31.5633	3039.48	0.064		52.7299	-31.5526	-1.842		32.2736	2704.91	0.9913		31.2655	-5752.43	-0.9822		32.0449	615.147
58.464	-1.6833	1.702		58.3622	12.6983	1.345		56.9264	0.682064	0.788		55.7715	1.81518	0.583		57.1542	7.6734	1.709		32.266	13154.6	-0.9247		32.3933	594.357	0.0652		32.118	14.6563	-0.0003		32.1943	2912.38	0.0663		53.8272	-31.5277	-1.825		32.9312	2787.59	1.0034		31.898	-5809.33	-0.984		32.6946	603.148
59.8456	-1.71672	1.66		59.8252	12.7663	1.361		57.993	0.793091	0.795		57.1602	1.90451	0.596		58.5763	7.5871	1.714		32.9033	13047.2	-0.9611		33.0475	605.708	0.062		32.7497	14.6402	0.0002		32.8183	2857.46	0.0675		54.9087	-31.4986	-1.843		33.5888	2874.37	1.0168		32.5304	-5865.25	-0.9845		33.3354	591.61
60.9293	-1.75179	1.678		60.8748	12.8365	1.364		59.041	0.900462	0.781		58.2273	1.99008	0.606		59.2958	7.50162	1.703		33.5999	12937.8	-0.9945		33.6792	618.873	0.0598		33.3798	14.6207	-0.0017		33.4713	2804.42	0.0639		55.9772	-31.4786	-1.833		34.2463	2962.57	1.0315		33.1712	-5918.56	-0.9845		33.9861	580.513
62.366	-1.77916	1.663		61.9724	12.9057	1.359		60.162	1.01094	0.808		59.3249	2.06551	0.596		60.7482	7.41066	1.698		34.2934	12822.6	-1.0271		34.3392	633.652	0.059		34.0289	14.5909	-0.0007		34.1033	2753.63	0.0616		57.0283	-31.4464	-1.843		34.9039	3049.76	1.0423		33.8462	-5972.21	-0.9844		34.6172	569.826
63.4494	-1.80211	1.598		63.0393	12.9923	1.371		61.2289	1.12336	0.786		60.7103	2.14246	0.608		62.2404	7.33076	1.708		34.9842	12706	-1.0575		34.9722	645.995	0.0583		34.6507	14.5708	-0.0022		34.7283	2702.78	0.0639		58.0786	-31.4241	-1.842		35.5615	3137.3	1.056		34.478	-6026.87	-0.9828		35.2512	559.528
64.8158	-1.82847	1.474		64.0884	13.081	1.383		62.2779	1.2357	0.803		62.0882	2.22113	0.614		63.33	7.25399	1.706		35.6764	12584.6	-1.0876		35.6184	658.446	0.0599		35.2951	14.5858	-0.0022		35.3663	2648.89	0.0634		59.2068	-31.394	-1.845		36.219	3222.62	1.0699		35.1158	-6082.33	-0.9869		35.8688	549.598
65.8822	-1.845	1.325		65.139	13.1318	1.356		63.3267	1.35281	0.793		63.204	2.3067	0.619		64.3969	7.18711	1.699		36.3387	12459.8	-1.1193		36.2586	670.612	0.0615		35.9259	14.5764	-0.001		36.0013	2592.57	0.0668		60.3213	-31.3621	-1.848		36.8766	3310.68	1.0821		35.7667	-6137.23	-0.9851		36.5149	540.021
67.3042	-1.85048	1.153		66.2394	13.1908	1.369		64.3756	1.46785	0.816		64.254	2.4042	0.607		65.8609	7.10929	1.741		36.9865	12327.5	-1.1485		36.884	683.443	0.0623		36.5568	14.5629	-0.0031		36.6366	2537.54	0.0645		61.4205	-31.3309	-1.84		37.5341	3399.38	1.0887		36.3961	-6191.68	-0.983		37.1435	530.771
68.7002	-1.85415	1.004		67.6274	13.2376	1.383		65.5028	1.59262	0.828		65.6214	2.50951	0.622		66.9448	7.03078	1.719		37.6219	12192.3	-1.1743		37.5228	695.766	0.0615		37.1885	14.5621	-0.0035		37.2582	2483.37	0.0657		62.4711	-31.2802	-1.833		38.1917	3486.53	1.1006		37.0264	-6245.02	-0.9809		37.7785	521.835
69.7669	-1.85495	0.887		68.6945	13.2783	1.361		66.6165	1.72551	0.833		66.7055	2.61552	0.626		68.3879	6.96792	1.709		38.2543	12057.2	-1.2017		38.1517	706.948	0.0597		37.8213	14.5142	-0.0043		37.9001	2431.35	0.0644		63.5965	-31.2447	-1.856		38.8492	3572.85	1.1119		37.6559	-6297.61	-0.9807		38.4084	513.197
71.1548	-1.84793	0.778		69.788	13.3105	1.371		67.7694	1.84319	0.816		67.7725	2.73628	0.611		69.8187	6.90454	1.726		38.904	11914.7	-1.2273		38.7845	717.947	0.0596		38.4577	14.4596	-0.0002		38.5423	2380.97	0.0629		64.6734	-31.2039	-1.853		39.5068	3658.93	1.1222		38.2922	-6348.92	-0.9806		39.0394	504.843
72.2389	-1.84388	0.674		71.1775	13.3253	1.373		68.8359	1.96654	0.808		68.9159	2.85602	0.652		70.5219	6.83952	1.708		39.5409	11768.9	-1.2516		39.4333	729.958	0.0612		39.094	14.4697	-0.0014		39.1651	2330.37	0.0633		65.7413	-31.1543	-1.84		40.1644	3746.11	1.1331		38.9432	-6402.27	-0.9795		39.7013	496.759
73.2882	-1.84466	0.57		72.244	13.3186	1.356		70.4147	2.08728	0.826		69.9827	2.97312	0.641		71.5718	6.7763	1.721		40.1718	11621.4	-1.2761		40.0541	742.295	0.0639		39.7406	14.4448	-0.0009		39.7878	2277.21	0.0661		66.7922	-31.1167	-1.837		40.8219	3832.57	1.1406		39.5692	-6455.86	-0.9779		40.3213	488.933
74.7856	-1.84562	0.494		73.2941	13.3162	1.355		71.1509	2.21385	0.835		71.0322	3.09272	0.626		72.9423	6.71391	1.696		40.791	11470	-1.3018		40.6781	753.596	0.0653		40.3895	14.3929	-0.0017		40.4253	2225.1	0.0672		67.8434	-31.0758	-1.848		41.4795	3921.64	1.1527		40.2082	-6508.4	-0.9768		40.9571	481.352
75.8223	-1.84788	0.432		74.4484	13.3391	1.355		72.2409	2.34026	0.816		72.1228	3.19742	0.619		74.3282	6.64922	1.714		41.4337	11317.3	-1.3277		41.332	766.498	0.0642		41.0287	14.3937	-0.0009		41.1009	2171.86	0.0662		68.9786	-31.0294	-1.847		42.1371	4013.1	1.1623		40.8282	-6560.23	-0.977		41.5875	474.007
76.888	-1.84706	0.376		75.8343	13.361	1.333		73.6575	2.47339	0.811		73.1898	3.31175	0.634		75.3954	6.58728	1.713		42.127	11159.9	-1.3478		41.9678	781.425	0.0653		41.6609	14.3854	-0.0042		41.7535	2116.17	0.0636		70.0457	-30.9742	-1.835		42.7946	4106.38	1.1691		41.4702	-6611.95	-0.9757		42.2242	466.886
78.2771	-1.86061	0.25		76.9182	13.3633	1.361		74.3761	2.59842	0.83		74.2903	3.40297	0.634		76.4448	6.51633	1.718		42.7839	10998.3	-1.3699		42.6344	797.044	0.0677		42.3167	14.3546	-0.0037		42.373	2060.64	0.0623		71.0963	-30.9366	-1.83		43.4522	4199.69	1.1787		42.0912	-6661.84	-0.9783		42.8414	459.979
79.4095	-1.88076	0.209		77.9844	13.3663	1.341		75.7429	2.71768	0.813		75.6747	3.50481	0.644		77.5731	6.44908	1.723		43.4066	10834.5	-1.3921		43.2662	813.221	0.0668		42.9487	14.3384	-0.0034		43.0125	2007.18	0.0641		72.187	-30.8914	-1.838		44.1097	4294.4	1.1906		42.7315	-6711.27	-0.9786		43.4784	453.275
80.458	-1.91556	0.169		79.0337	13.3772	1.373		76.8085	2.83622	0.831		76.7421	3.62807	0.624		78.6391	6.38165	1.701		44.1003	10664.9	-1.4137		43.89	828.231	0.0667		43.5811	14.35	-0.0042		43.6677	1951.44	0.0644		73.2709	-30.8421	-1.807		44.7673	4390.02	1.1998		43.3666	-6760.98	-0.9802		44.1112	446.766
81.5553	-1.94808	0.096		80.1766	13.3569	1.352		78.2053	2.94849	0.833		77.8629	3.75098	0.634		79.6892	6.31408	1.719		44.78	10491.7	-1.4372		44.5486	842.995	0.0686		44.2077	14.3571	-0.0022		44.3024	1895.85	0.0649		74.3457	-30.7835	-1.845		45.4249	4484.8	1.2071		44.0059	-6810.31	-0.983		44.7671	440.443
82.6054	-1.98995	0.055		81.2439	13.363	1.351		79.2537	3.0587	0.841		78.9302	3.8755	0.634		81.0599	6.25314	1.733		45.4148	10314	-1.4627		45.1714	858.276	0.0665		44.8402	14.2335	-0.0037		44.9279	1841.92	0.0661		75.4621	-30.7237	-1.845		46.0824	4576.23	1.2185		44.6544	-6860.07	-0.9838		45.3987	434.3
84.0142	-2.04768	0.04		82.2934	13.3542	1.359		79.9548	3.168	0.862		80.0458	4.00547	0.646		82.4425	6.19671	1.703		46.0788	10130.7	-1.4838		45.8107	871.783	0.067		45.4724	14.2027	-0.0035		45.5686	1786.12	0.0632		76.5256	-30.666	-1.85		46.74	4664.8	1.2266		45.272	-6911.05	-0.9823		46.028	428.325
85.5301	-2.11311	-0.045		83.3427	13.337	1.344		81.0032	3.27131	0.839		81.1122	4.11095	0.624		83.824	6.1381	1.726		46.71	9942.43	-1.5033		46.4682	884.674	0.0662		46.1072	14.1447	-0.0012		46.1993	1729.8	0.0614		77.5933	-30.6333	-1.837		47.3976	4754.88	1.234		45.9142	-6962.96	-0.9848		46.6602	422.515
86.2488	-2.17734	-0.081		84.3924	13.3311	1.364		82.3985	3.37646	0.838		82.2331	4.21868	0.621		85.2074	6.08012	1.679		47.3447	9750.56	-1.5205		47.1161	898.903	0.0645		46.7649	14.1089	-0.0025		46.8301	1674.74	0.0603		78.6806	-30.5745	-1.83		48.0551	4845.97	1.2419		46.5753	-7012.78	-0.9861		47.2951	416.863
87.299	-2.25335	-0.103		85.4917	13.3127	1.359		83.4469	3.46947	0.851		83.622	4.31568	0.621		86.5952	6.02481	1.711		48.0344	9555.58	-1.5354		47.7481	915.125	0.068		47.4048	14.0605	-0.003		47.4591	1621.36	0.0608		79.7486	-30.5192	-1.847		48.7127	4935.47	1.2499		47.2266	-7062.4	-0.989		47.9236	411.359
88.6699	-2.3351	-0.125		86.6128	13.2788	1.379		84.5821	3.56454	0.836		84.7065	4.40762	0.626		87.6628	5.97878	1.724		48.7257	9356.43	-1.5559		48.3941	932.072	0.0672		48.0418	14.0332	0.001		48.09	1565.59	0.0615		80.8355	-30.4785	-1.848		49.3702	5022.67	1.258		47.8615	-7111.44	-0.9903		48.5744	406.002
90.0482	-2.42045	-0.166		87.6803	13.2538	1.357		85.301	3.65898	0.836		85.7914	4.49716	0.632		88.7131	5.9359	1.703		49.3741	9152.9	-1.5741		49.0291	948.433	0.0649		48.6848	13.9863	-0.0005		48.7345	1509.46	0.06		81.907	-30.4156	-1.823		50.0278	5109.92	1.262		48.4959	-7160.94	-0.9913		49.2093	400.783
91.1143	-2.50944	-0.164		88.7309	13.2264	1.389		86.5027	3.75029	0.823		87.226	4.57984	0.629		89.8384	5.88953	1.714		50.0204	8945.6	-1.5889		49.6521	965.237	0.0667		49.3359	13.9025	0.0005		49.371	1454.56	0.0598		82.9819	-30.3589	-1.832		50.6853	5197.42	1.2685		49.1347	-7212.49	-0.9933		49.8404	395.695
92.1646	-2.59789	-0.225		89.7804	13.2001	1.392		87.5687	3.83772	0.836		88.3743	4.66588	0.649		90.9052	5.84486	1.723		50.6634	8734.56	-1.607		50.2851	982.725	0.0643		49.9652	13.8933	0.0033		49.9901	1397.66	0.0591		84.049	-30.3163	-1.846		51.3429	5283.83	1.2742		49.7556	-7261.99	-0.9958		50.4904	390.737
93.6064	-2.69865	-0.227		90.8299	13.1707	1.374		89.0752	3.93133	0.849		89.7619	4.76449	0.656		91.9557	5.79337	1.729		51.3742	8520.41	-1.6204		50.9161	1000.68	0.0652		50.6006	13.8611	0.0021		50.6482	1341.31	0.0607		85.1006	-30.2644	-1.848		52.0005	5369.05	1.2818		50.3756	-7310.05	-0.9948		51.1153	385.899
94.6901	-2.80578	-0.278		91.9167	13.1531	1.382		90.1124	4.02627	0.828		91.1926	4.85478	0.629		93.0058	5.75697	1.713		52.013	8300.12	-1.633		51.6231	1018.7	0.0683		51.2513	13.8208	0.0023		51.2716	1285.63	0.0608		86.1977	-30.2067	-1.856		52.658	5452.87	1.2851		51.0179	-7357.32	-0.9927		51.7567	381.176
95.7889	-2.91284	-0.282		92.9835	13.1415	1.37		91.1779	4.11673	0.828		92.3382	4.93879	0.651		94.4145	5.71047	1.732		52.6472	8072.09	-1.6452		52.2596	1034.62	0.0683		51.9093	13.8454	0.0033		51.9062	1230.81	0.0616		87.3143	-30.1624	-1.835		53.3156	5536.47	1.2909		51.6806	-7403.48	-0.9976		52.4062	376.569
96.8756	-3.02764	-0.303		94.0339	13.0954	1.349		92.5745	4.19803	0.836		93.4061	5.00812	0.634		95.4986	5.65973	1.711		53.2871	7839.86	-1.6605		52.8905	1048.68	0.0709		52.5515	13.8377	0.0013		52.53	1173.94	0.0632		88.3641	-30.1053	-1.855		53.9732	5620.34	1.2961		52.3107	-7449.51	-0.9954		53.0357	372.073
97.9429	-3.14208	-0.351		95.0831	13.0808	1.38		93.3535	4.27715	0.854		94.4551	5.10218	0.649		96.5665	5.61535	1.729		53.9233	7601.99	-1.6754		53.512	1061.91	0.0678		53.1817	13.8043	0.0016		53.1743	1119.51	0.0643		89.4632	-30.0571	-1.843		54.6307	5701.76	1.2958		52.9497	-7495.96	-0.9959		53.6704	367.682
98.9926	-3.25788	-0.366		96.2413	13.0365	1.357		94.4381	4.34819	0.851		95.5038	5.20022	0.642		97.6329	5.57063	1.701		54.5704	7360.42	-1.6929		54.1531	1076.38	0.0678		53.8353	13.7372	0.0018		53.8793	1065.23	0.0632		90.5127	-29.9947	-1.848		55.2883	5782.39	1.3014		53.5932	-7541.81	-0.9969		54.2958	363.393
100.09	-3.37296	-0.366		97.3601	12.9824	1.359		95.5035	4.41843	0.874		96.6626	5.29227	0.634		99.0303	5.50979	1.744		55.2637	7114.61	-1.7045		54.803	1092.53	0.0666		54.4638	13.7525	-0.0007		54.5079	1008.45	0.0655		91.5624	-29.9539	-1.815		55.9458	5861.08	1.308		54.2502	-7586.74	-0.9967		54.9295	359.201
101.14	-3.49113	-0.404		98.427	12.9521	1.372		96.5537	4.49301	0.866		97.7669	5.37898	0.652		99.7318	5.44395	1.716		55.9592	6864.88	-1.7181		55.4357	1109.6	0.0664		55.0992	13.719	-0.0012		55.14	952.568	0.0668		92.613	-29.9008	-1.807		56.6034	5937.57	1.314		54.9009	-7630.44	-0.9961		55.556	355.105
102.548	-3.60583	-0.442		99.4775	12.8894	1.354		97.6023	4.5545	0.826		98.8825	5.44687	0.604		101.144	5.38852	1.714		56.6582	6610.64	-1.7327		56.088	1126.63	0.0662		55.728	13.7067	-0.0023		55.7678	898.998	0.065		93.6626	-29.8365	-1.835		57.261	6012.5	1.3188		55.5326	-7673.43	-0.9938		56.1902	351.101
103.633	-3.72105	-0.454		100.68	12.8546	1.372		99.0206	4.60851	0.858		99.9313	5.538	0.636		102.229	5.32669	1.711		57.3159	6348.93	-1.7479		56.727	1140.54	0.0668		56.3617	13.6907	-0.0028		56.4049	845.214	0.0642		94.7612	-29.7797	-1.835		57.9185	6089.82	1.3229		56.168	-7716.29	-0.9923		56.8329	347.186
104.7	-3.83278	-0.472		101.794	12.8181	1.384		100.451	4.66075	0.864		101.031	5.61746	0.652		103.296	5.2684	1.726		57.9525	6084.15	-1.762		57.3879	1153.31	0.0648		56.9908	13.4723	-0.0026		57.0256	788.725	0.0614		95.8208	-29.7129	-1.817		58.5761	6167.56	1.3276		56.817	-7757	-0.9917		57.4652	343.359
105.767	-3.94818	-0.467		102.881	12.7644	1.4		101.202	4.71303	0.864		102.08	5.6997	0.645		104.345	5.21905	1.743		58.6099	5818.62	-1.7721		58.0197	1165.58	0.0623		57.625	13.5782	-0.0024		57.6622	734.222	0.0614		96.9364	-29.6383	-1.83		59.2336	6244.37	1.3336		57.4535	-7798.18	-0.992		58.106	339.617
107.194	-4.05902	-0.5		104.269	12.7153	1.377		102.25	4.76401	0.862		103.13	5.77933	0.639		105.443	5.17162	1.706		59.2456	5549.56	-1.7878		58.6513	1177.4	0.0623		58.2668	14.2296	-0.0029		58.3209	679.349	0.0622		98.0618	-29.5627	-1.825		59.8912	6318.74	1.3399		58.0844	-7837.73	-0.9894		58.7311	335.956
108.599	-4.18541	-0.493		105.652	12.6707	1.387		103.374	4.81164	0.841		104.502	5.85346	0.649		106.541	5.12914	1.718		59.8826	5273.11	-1.7986		59.3125	1190	0.0605		58.8927	15.5298	-0.0039		58.9511	623.305	0.0626		99.1782	-29.4856	-1.83		60.5488	6392	1.3445		58.7234	-7876.51	-0.9912		59.3659	332.373
109.715	-4.30534	-0.526		106.732	12.6293	1.4		104.787	4.85331	0.869		105.568	5.94492	0.672		107.961	5.08277	1.731		60.5759	4992.94	-1.8122		60.0294	1202.41	0.0638		59.5308	17.1778	-0.0044		59.6094	569.189	0.0602		100.242	-29.4125	-1.856		61.2063	6463.36	1.3513		59.3477	-7914.97	-0.9899		59.9939	328.866
111.159	-4.4315	-0.518		108.118	12.576	1.379		105.488	4.89505	0.897		106.617	6.04672	0.634		109.045	5.04337	1.713		61.2671	4704.67	-1.8252		60.67	1213.43	0.0625		60.1633	19.9842	-0.0038		60.2404	516.087	0.0603		101.309	-29.3384	-1.873		61.8639	6533.42	1.3556		59.9687	-7952.73	-0.9861		60.6267	325.434
112.242	-4.55399	-0.533		109.492	12.5346	1.374		106.574	4.9317	0.874		107.772	6.1383	0.642		110.095	5.01423	1.723		61.9682	4411.81	-1.8395		61.3365	1224.43	0.0625		60.799	23.919	-0.0033		60.8938	461.047	0.0591		102.359	-29.2597	-1.84		62.5215	6604.77	1.3614		60.5903	-7991.69	-0.9891		61.2528	322.074
113.293	-4.67594	-0.54		110.604	12.492	1.367		108.133	4.96357	0.859		108.837	6.2375	0.655		111.145	4.98905	1.706		62.6689	4115.89	-1.8526		61.9686	1238.51	0.0643		61.4466	28.4297	-0.003		61.5574	404.78	0.0583		103.454	-29.1787	-1.842		63.179	6676.69	1.3662		61.2316	-8032.4	-0.9871		61.8895	318.785
114.342	-4.79255	-0.553		111.988	12.4484	1.374		108.852	4.99681	0.891		109.887	6.33005	0.662		112.195	4.97193	1.721		63.3176	3819.97	-1.8663		62.6444	1251.45	0.0667		62.0878	33.8418	-0.0014		62.179	351.176	0.0576		104.54	-29.0943	-1.853		63.8366	6746.74	1.3713		61.8692	-8072.47	-0.9885		62.5142	315.562
115.392	-4.90269	-0.594		113.374	12.4051	1.369		109.901	5.02751	0.864		110.937	6.41368	0.649		113.6	4.9533	1.721		63.9597	3521.66	-1.8762		63.2874	1262.68	0.0674		62.716	40.2941	-0.0025		62.8176	296.596	0.0571		105.61	-29.0252	-1.845		64.4941	6817.34	1.3774		62.499	-8111.28	-0.9875		63.1437	312.406
116.8	-5.01487	-0.576		114.491	12.3689	1.369		110.95	5.06088	0.878		111.986	6.48549	0.644		115.031	4.94299	1.726		64.5892	3218.38	-1.8886		63.9224	1274.59	0.0674		63.3382	47.5143	0.0001		63.4752	241.234	0.0604		106.685	-28.956	-1.853		65.1517	6887.06	1.3863		63.1465	-8148.76	-0.989		63.7756	309.313
117.885	-5.13094	-0.594		115.54	12.3452	1.364		111.998	5.08814	0.869		113.036	6.5366	0.674		115.751	4.92591	1.706		65.2244	2907.98	-1.9023		64.5455	1284.31	0.0682		63.9803	54.181	0.0002		64.1252	187.707	0.0598		107.757	-28.8708	-1.858		65.8093	6957.74	1.3922		63.7968	-8187.21	-0.99		64.4099	302.05
118.934	-5.24805	-0.581		116.681	12.2935	1.384		113.047	5.12058	0.843		114.13	6.60562	0.651		117.026	4.91929	1.703		65.8536	2593.87	-1.9128		65.1861	1292.64	0.0661		64.5972	60.9549	0.0025		64.7663	133.79	0.0597		108.831	-28.8057	-1.878		66.4668	7027.64	1.396		64.4187	-8227.75	-0.9898		65.038	295.047
120.032	-5.37025	-0.569		117.749	12.2646	1.397		114.144	5.15749	0.881		115.52	6.67755	0.644		118.093	4.91382	1.721		66.4866	2273.21	-1.9231		65.8309	1302.32	0.0663		65.2368	68.5327	0.0025		65.3994	79.2685	0.0564		109.9	-28.7195	-1.868		67.1244	7096.07	1.4026		65.0613	-8268.26	-0.9866		65.665	288.98
121.099	-5.49041	-0.629		118.799	12.2224	1.361		115.192	5.18673	0.869		116.652	6.74699	0.647		119.464	4.92391	1.711		67.118	1946.87	-1.9331		66.473	1312.99	0.0637		65.8669	77.1359	0.0038		66.1063	24.4308	0.0587		110.988	-28.6384	-1.856		67.7819	7164.64	1.4079		65.7024	-8309.02	-0.9864		66.2952	282.432
122.148	-5.60624	-0.611		119.848	12.1524	1.384		116.282	5.21913	0.864		117.72	6.80203	0.649		120.533	4.91981	1.721		67.7567	1618.96	-1.9421		67.104	1320.79	0.0643		66.5	85.9756	0.0022		66.7292	23.3098	0.0584		112.056	-28.5473	-1.853		68.4395	7234.02	1.4129		66.3224	-8351.74	-0.9846		66.9297	274.603
123.295	-5.7191	-0.632		120.941	12.0885	1.384		117.687	5.24877	0.859		118.77	6.87228	0.642		121.634	4.9265	1.722		68.4059	1285.77	-1.9526		67.743	1326.52	0.0663		67.1365	95.4524	-0.0003		67.3624	22.8447	0.0568		113.144	-28.4728	-1.842		69.0971	7303.37	1.4159		66.9842	-8394.78	-0.9838		67.5577	266.817
124.573	-5.83318	-0.647		122.33	12.0495	1.377		118.77	5.2754	0.877		119.858	6.93223	0.646		122.701	4.92563	1.716		69.0359	950.814	-1.959		68.3682	1330.79	0.0652		67.773	105.056	0.0002		67.9861	22.5095	0.0568		114.212	-28.3897	-1.835		69.7546	7443.67	1.4205		67.6218	-8436.91	-0.9861		68.1867	259.426
125.689	-5.95717	-0.634		123.413	11.9819	1.387		119.818	5.30521	0.894		120.986	6.96884	0.658		123.751	4.94081	1.693		69.6754	615.295	-1.9673		69.0265	1337.17	0.0632		68.4227	114.17	-0.0004		68.6282	22.3489	0.0575		115.262	-28.2989	-1.861		70.4122	7585.47	1.422		68.2555	-8478.18	-0.9835		68.8116	252.855
126.74	-6.07648	-0.65		124.481	11.936	1.418		120.868	5.33765	0.894		122.053	7.02142	0.663		124.802	4.95181	1.714		70.3219	282.482	-1.9726		69.6605	1341.34	0.0625		69.067	122.918	-0.0003		69.2532	22.1186	0.0593		116.36	-28.2073	-1.85		71.0697	7728.1	1.425		68.9055	-8517.78	-0.9806		69.452	245.751
127.837	-6.20062	-0.667		125.647	11.8894	1.387		122.272	5.36876	0.886		123.199	7.09269	0.645		126.216	4.9588	1.706		70.9526	-51.1517	-1.9794		70.3056	1344.2	0.0612		69.705	132.81	-0.0036		69.8915	21.8958	0.0583		117.429	-28.1191	-1.84		71.7273	7871.41	1.4258		69.547	-8558.35	-0.9814		70.0866	239.099
128.904	-6.32392	-0.682		126.714	11.8361	1.385		123.338	5.40013	0.876		124.587	7.16012	0.658		127.648	4.9619	1.726		71.5859	-381.637	-1.987		70.9476	1345.93	0.0607		70.3401	143.721	-0.0037		70.5395	21.78	0.0588		118.478	-28.0337	-1.871		72.3849	8012.88	1.4278		70.1782	-8597.91	-0.9806		70.7164	232.651
129.954	-6.44245	-0.674		128.067	11.7891	1.399		124.404	5.42384	0.892		126.001	7.21523	0.652		128.698	4.96404	1.731		72.2166	-711.608	-1.9928		71.603	1346.67	0.0617		70.975	154.662	-0.0065		71.1783	21.6261	0.0553		119.53	-27.9533	-1.843		73.0424	8153.06	1.4301		70.7974	-8637.15	-0.9808		71.3492	226.06
131.004	-6.56636	-0.672		129.134	11.7313	1.379		125.47	5.45471	0.889		127.143	7.28102	0.665		129.4	4.96313	1.732		72.8557	-1041.04	-2.0014		72.2919	1348.64	0.0578		71.6131	164.9	-0.0065		71.8063	21.482	0.0579		120.635	-27.8771	-1.835		73.7	8293	1.4305		71.4346	-8676.38	-0.9822		71.9814	219.613
132.425	-6.68596	-0.687		130.231	11.6937	1.375		126.519	5.4856	0.882		128.528	7.33958	0.634		130.45	4.96398	1.731		73.4922	-1370.53	-2.0064		72.9131	1351.96	0.0603		72.2621	175.409	-0.0083		72.466	21.3381	0.0559		121.685	-27.8021	-1.855		74.3576	8429.96	1.4277		72.0852	-8715.08	-0.9867		72.6132	213.202
133.509	-6.7997	-0.667		131.616	11.6411	1.364		127.568	5.51166	0.874		129.913	7.40375	0.649		131.869	4.96788	1.746		74.1317	-1702.65	-2.0144		73.5392	1358.12	0.059		72.8907	185.191	-0.0075		73.0927	21.1963	0.0557		122.749	-27.7322	-1.845		75.0151	8566.19	1.4247		72.743	-8752.64	-0.9916		73.2457	206.266
134.559	-6.91761	-0.708		132.997	11.5778	1.399		128.617	5.53312	0.889		130.98	7.46476	0.657		133.3	4.97008	1.709		74.7693	-2033.79	-2.0214		74.1801	1363.44	0.0557		73.5297	194.442	-0.0058		73.7379	21.0482	0.0576		123.8	-27.6573	-1.871		75.6727	8700.92	1.4226		73.3659	-8790.93	-0.9891		73.8742	198.814
135.975	-7.02144	-0.716		134.109	11.5443	1.364		130.122	5.54515	0.904		132.028	7.52246	0.654		134.349	4.98286	1.716		75.3971	-2362.02	-2.0299		74.8141	1370.7	0.0557		74.1807	203.946	-0.0041		74.3589	20.9143	0.0563		124.869	-27.583	-1.845		76.3302	8836.11	1.4238		74.0053	-8829.92	-0.9886		74.5092	191.573
137.059	-7.11716	-0.703		135.497	11.4801	1.385		130.839	5.55556	0.871		133.079	7.57424	0.66		135.124	4.99207	1.736		76.0405	-2689.18	-2.0358		75.4472	1378.08	0.0532		74.8126	212.497	-0.007		74.9935	20.7696	0.0566		125.969	-27.5086	-1.724		76.9878	8971.31	1.4258		74.6572	-8868.04	-0.9929		75.1421	183.373
138.109	-7.20089	-0.73		136.875	11.4048	1.387		131.975	5.56414	0.887		134.169	7.62164	0.675		136.191	4.99898	1.708		76.6607	-3016.17	-2.0439		76.0712	1386.99	0.0521		75.4494	221.057	-0.008		75.6185	20.6733	0.0553		127.032	-27.4337	-1.532		77.6453	9104.41	1.4283		75.2802	-8907.48	-0.9955		75.771	174.277
139.158	-7.28336	-0.72		137.99	11.3552	1.417		133.041	5.58633	0.897		135.605	7.66924	0.692		137.588	5.0156	1.711		77.3064	-3347.27	-2.0493		76.7083	1395.89	0.0536		76.1022	230.539	-0.0075		76.2584	20.5478	0.053		128.1	-27.3526	-1.352		78.3029	9236.45	1.431		75.9173	-8948.51	-0.9907		76.4017	166.216
140.632	-7.36499	-0.726		139.04	11.2976	1.394		134.127	5.60469	0.912		136.673	7.71741	0.677		138.291	5.02008	1.732		77.9884	-3682.72	-2.0566		77.3379	1404.34	0.0536		76.7407	240.931	-0.0061		76.8807	20.474	0.052		129.192	-27.254	-1.137		78.9605	9369.89	1.434		76.5541	-8989.18	-0.9921		77.0365	158.006
141.716	-7.4261	-0.756		140.411	11.2564	1.397		135.194	5.61881	0.901		137.827	7.74034	0.672		139.707	5.03214	1.726		78.6883	-4020.64	-2.0646		77.9964	1411.45	0.0532		77.384	250.925	-0.0033		77.5205	20.3907	0.051		130.26	-27.135	-0.938		79.618	9503.82	1.4365		77.1891	-9030.16	-0.9916		77.6713	149.699
143.129	-7.47429	-0.733		141.477	11.2063	1.411		136.323	5.63361	0.887		139.216	7.78521	0.667		140.793	5.03841	1.736		79.3886	-4359.39	-2.0722		78.673	1417.62	0.0554		78.0245	260.939	-0.0023		78.1599	20.2788	0.0492		131.31	-26.9724	-0.729		80.2756	9638.89	1.4376		77.8352	-9070.86	-0.9921		78.2987	141.545
143.849	-7.52532	-0.727		142.612	11.1436	1.383		137.389	5.64572	0.881		140.597	7.81195	0.664		141.842	5.04127	1.718		80.0915	-4698.24	-2.0818		79.3339	1423.96	0.055		78.6763	270.759	-0.0013		78.8079	20.2024	0.05		132.36	-26.8069	-0.565		80.9332	9772.96	1.445		78.4571	-9111.17	-0.9888		78.9228	133.32
144.898	-7.57106	-0.748		143.702	11.0937	1.416		138.486	5.66901	0.899		141.317	7.84833	0.667		142.892	5.04636	1.719		80.7907	-5034.86	-2.0879		79.9735	1431.91	0.0556		79.3074	280.916	-0.0021		79.441	20.1081	0.0507		133.41	-26.6209	-0.375		81.5907	9906	1.4528		79.0988	-9150.98	-0.9872		79.5622	125.402
146.041	-7.60628	-0.749		145.181	11.0631	1.408		139.576	5.68805	0.889		142.713	7.8897	0.656		144.037	5.05286	1.696		81.4503	-5368.69	-2.0963		80.651	1437.15	0.058		79.9571	292.152	-0.0001		80.0907	20.0748	0.0507		134.508	-26.3909	-0.196		82.2483	10039.7	1.4595		79.7548	-9188.2	-0.9905		80.1921	116.508
147.108	-7.63332	-0.739		146.23	11.0119	1.368		140.642	5.70308	0.874		143.81	7.93957	0.687		145.155	5.05983	1.544		82.0898	-5704.33	-2.1018		81.2881	1443.54	0.0582		80.5965	303.605	-0.0009		80.7201	19.9945	0.0517		135.558	-26.1344	-0.105		82.9058	10170.5	1.4644		80.3897	-9223.57	-0.9926		80.8153	106.959
148.158	-7.65756	-0.75		147.28	10.9534	1.391		142.039	5.71235	0.889		144.969	7.98977	0.677		146.236	5.07022	1.402		82.7327	-6041.95	-2.1078		81.9248	1446.96	0.0614		81.2312	313.967	0.0013		81.3541	19.8856	0.0527		136.658	-25.8507	0.004		83.5634	10299.6	1.4692		81.0249	-9258.96	-0.99		81.4432	96.4429
149.208	-7.6804	-0.759		148.378	10.892	1.391		142.846	5.728	0.876		146.061	8.03337	0.662		147.304	5.07381	1.251		83.3555	-6381.77	-2.1157		82.5699	1448.62	0.0623		81.8696	323.961	0.0038		81.982	23.0948	0.0532		137.722	-25.5318	0.123		84.221	10425.4	1.4702		81.6481	-9293.34	-0.9925		82.0873	87.7351
150.258	-7.69413	-0.762		149.815	10.8297	1.411		143.93	5.732	0.881		147.128	8.06957	0.663		148.701	5.08812	1.125		83.9867	-6724.32	-2.1225		83.2199	1448.76	0.0609		82.5122	334.461	0.0031		82.6127	28.5645	0.0575		138.794	-25.1808	0.229		84.8785	10548.5	1.471		82.2879	-9328.73	-0.9955		82.7401	79.1077
151.356	-7.69372	-0.76		150.9	10.7676	1.412		144.995	5.73403	0.917		148.178	8.11155	0.663		149.403	5.09703	1.013		84.6358	-7066.15	-2.1296		83.8417	1447.13	0.062		83.144	344.505	0.0025		83.2346	35.232	0.0565		139.868	-24.7938	0.336		85.5361	10671.4	1.474		82.9208	-9364.04	-0.9944		83.3697	70.3596
152.478	-7.69473	-0.769		152.049	10.695	1.411		146.116	5.73657	0.878		149.275	8.15004	0.668		150.818	5.10686	0.879		0	-7403.52	-2.1355		84.4858	1442.34	0.0609		83.78	355.005	0.0002		83.8707	42.6955	0.0623		140.946	-24.3657	0.426		86.1936	10791.8	1.4768		83.554	-9398	-0.9964		84.0131	61.5267
153.545	-7.68563	-0.765		153.116	10.6554	1.397		147.182	5.74917	0.884		150.343	8.19029	0.656		152.249	5.11111	0.73		1.64777	-7737.66	-2.1401		85.1361	1438.94	0.063		84.4094	365.183	7.10543e-16		84.5289	53.5122	0.0655		142.061	-23.9092	0.5		86.8512	10909.4	1.479		84.1896	-9433.04	-0.9971		84.6615	52.0396
154.595	-7.67698	-0.779		154.165	10.6024	1.392		148.279	5.75753	0.884		151.513	8.22576	0.669		152.952	5.10837	0.623		2.2791	-8071.02	-2.1409		85.7615	1434.84	0.0639		85.0396	376.155	-0.0005		85.1516	64.3142	0.0645		143.194	-23.4199	0.57		87.5088	11024.8	1.4843		84.8289	-9469.88	-0.9984		85.2912	42.8953
155.644	-7.66875	-0.777		155.533	10.5703	1.41		149.329	5.77358	0.884		152.652	8.25155	0.616		154.002	5.10069	0.55		2.91222	-8403.95	-2.1459		86.4016	1429.88	0.0646		85.673	388.314	0.0031		85.7999	77.0419	0.066		144.243	-22.8884	0.618		88.1663	11139.4	1.4842		85.4627	-9504.3	-1.0004		85.9252	33.7944
157.041	-7.65818	-0.769		156.66	10.5247	1.377		150.699	5.7799	0.894		153.719	8.26108	0.665		155.052	5.10669	0.451		3.54426	-8739.04	-2.1487		87.0522	1426.75	0.0641		86.3017	400.773	-0.0003		86.4238	91.7137	0.0642		145.311	-22.3007	0.667		88.8239	11253.5	1.4876		86.113	-9537.8	-1.0021		86.5545	22.5689
157.781	-7.64311	-0.814		157.792	10.4578	1.397		151.765	5.7825	0.912		154.769	8.26767	0.678		156.101	5.105	0.406		4.16789	-9077.04	-2.1533		87.7132	1424.12	0.0643		86.9531	409.322	3.55271e-16		87.0612	106.759	0.0637		146.411	-21.7054	0.724		89.4814	11365.9	1.49		86.7617	-9571.31	-0.9985		87.1887	12.6191
158.848	-7.62335	-0.803		158.843	10.4057	1.39		152.862	5.79371	0.902		155.819	8.2971	0.643		157.15	5.08736	0.333		4.80062	-9414.4	-2.1581		88.3606	1424.54	0.0642		87.5853	418.361	-0.0002		87.6899	122.288	0.0639		147.497	-21.0873	0.775		90.139	11477.6	1.4916		87.4189	-9604.38	-0.9973		87.8203	3.48488
159.898	-7.59767	-0.786		159.937	10.3507	1.411		153.91	5.8058	0.902		156.912	8.31217	0.651		158.548	5.07425	0.276		5.43013	-9749.25	-2.1629		88.9959	1425.2	0.066		88.2217	418.316	-0.0025		88.316	139.498	0.0644		148.613	-20.428	0.813		90.7966	11587.4	1.4936		88.0512	-9637.11	-0.9961		88.4507	3.46344
161.404	-7.57108	-0.811		161.022	10.29	1.381		154.959	5.80914	0.905		158.028	8.33547	0.668		159.25	5.05528	0.219		6.06476	-10082	-2.1674		89.636	1428.76	0.0673		88.8488	418.251	-0.0028		88.9467	157.489	0.0631		149.712	-19.7395	0.869		91.4541	11696	1.4962		88.684	-9668.5	-0.9973		89.0719	3.45929
162.124	-7.54602	-0.809		162.41	10.2393	1.417		156.112	5.8151	0.894		159.078	8.36772	0.671		160.347	5.02896	0.163		6.70229	-10414.6	-2.1689		90.2906	1432.33	0.0668		89.4821	418.189	-0.0031		89.5801	175.419	0.0639		150.773	-19.0261	0.906		92.1117	11802.6	1.4993		89.3147	-9698.44	-0.998		89.7084	3.45659
163.225	-7.52616	-0.792		163.524	10.1772	1.399		157.191	5.82031	0.892		160.176	8.38584	0.645		161.719	4.98598	0.12		7.34343	-10745.7	-2.1724		90.9236	1434.7	0.0676		90.1134	418.128	-0.0019		90.2319	193.304	0.0634		151.888	-18.2904	0.933		92.7692	11907.4	1.5022		89.953	-9729.67	-0.9942		90.3418	3.45143
164.291	-7.49943	-0.802		164.674	10.1238	1.422		158.258	5.82348	0.902		161.23	8.40508	0.635		162.835	4.93086	0.075		7.97659	-11077.5	-2.1757		91.5574	1434.25	0.0662		90.7523	418.073	-0.0012		90.8903	208.072	0.0587		153.01	-17.527	0.972		93.4268	12009.6	1.5064		90.5876	-9761.91	-0.9942		90.9739	3.44515
165.842	-7.47	-0.807		165.758	10.0624	1.406		159.306	5.83399	0.884		162.372	8.3991	0.654		164.336	4.87687	0.029		8.60153	-11408.2	-2.1805		92.1871	1433.5	0.0653		91.3897	418.022	-0.0004		91.5355	223.528	0.0595		154.083	-16.7382	0.982		94.0844	12111.3	1.5086		91.2285	-9794.88	-0.9891		91.6301	3.43989
166.609	-7.43164	-0.807		167.146	9.99256	1.419		160.404	5.84669	0.876		163.759	8.38777	0.677		165.057	4.81533	-0.016		9.24027	-11736.9	-2.1833		92.8184	1435.15	0.0652		92.029	417.979	-0.0057		92.211	242.02	0.0582		155.154	-15.9149	1.001		94.7419	12211.7	1.5152		91.8725	-9829.57	-0.9869		92.262	3.43698
167.658	-7.41533	-0.806		168.528	9.94562	1.401		161.453	5.85723	0.881		164.841	8.38655	0.651		166.158	4.73834	-0.042		9.87486	-12067	-2.1854		93.4782	1439.15	0.0648		92.6631	417.95	-0.002		92.8573	259.247	0.06		156.237	-15.0752	1.038		95.3995	12312	1.5172		92.5151	-9861.19	-0.9834		92.8927	3.43265
169.067	-7.38783	-0.801		169.609	9.8989	1.414		162.86	5.87853	0.912		165.923	8.36555	0.659		167.225	4.65277	-0.085		10.6189	-12394.5	-2.1882		94.1236	1442.37	0.0644		93.3249	417.881	-0.0022		93.4826	276.411	0.0606		157.306	-14.209	1.061		96.0571	12411.2	1.5184		93.1479	-9892.07	-0.9872		93.531	3.43033
170.467	-7.36499	-0.839		170.997	9.84155	1.419		163.943	5.89536	0.881		167.412	8.35856	0.669		168.275	4.55244	-0.12		11.2597	-12717.4	-2.1905		94.7596	1443.47	0.063		93.9725	417.862	-0.004		94.1231	293.81	0.0578		158.356	-13.321	1.069		96.7146	12508.8	1.5209		93.7923	-9923.96	-0.9877		94.1598	3.43035
171.534	-7.33487	-0.811		172.109	9.77325	1.411		164.993	5.90287	0.899		168.544	8.37472	0.662		169.783	4.43956	-0.13		11.9185	-13042.1	-2.1917		95.3924	1441.6	0.0636		94.6087	417.753	-0.003		94.7637	312.21	0.0584		159.455	-12.3941	1.109		97.3722	12605.3	1.5266		94.4124	-9955.15	-0.9882		94.7925	3.43189
172.916	-7.30172	-0.821		173.495	9.71822	1.407		166.041	5.90423	0.894		169.672	8.36816	0.666		170.503	4.30784	-0.161		12.5632	-13366.9	-2.194		96.0208	1440.98	0.0655		95.2395	417.685	-0.001		95.3961	328.644	0.0579		160.521	-11.4585	1.111		98.0297	12700.5	1.5295		95.0528	-9985.43	-0.9898		95.4222	3.43347
174.307	-7.26462	-0.839		174.423	9.64888	1.422		167.195	5.9099	0.891		171.061	8.37856	0.665		171.901	4.17389	-0.211		13.1992	-13686.8	-2.1961		96.6565	1441.23	0.0641		95.8587	417.642	-0.0014		96.0429	345.737	0.0561		161.571	-10.4965	1.135		98.6873	12792.9	1.529		95.711	-10014.3	-0.9884		96.0764	3.43513
175.374	-7.21941	-0.809		175.837	9.6038	1.435		168.608	5.90399	0.891		172.128	8.38107	0.675		172.689	4.02471	-0.201		13.8424	-14005.5	-2.2022		97.2855	1441	0.0641		96.5032	417.615	-0.0013		96.6812	362.639	0.0538		162.67	-9.51425	1.147		99.3449	12881.5	1.5295		96.3489	-10042.7	-0.992		96.7287	3.43832
176.786	-7.16388	-0.821		176.888	9.54998	1.409		169.384	5.89863	0.897		173.178	8.37349	0.673		173.757	3.86317	-0.244		14.4788	-14320.7	-2.2034		97.9351	1440.6	0.0636		97.1226	417.575	-0.0011		97.3055	379.266	0.0579		163.765	-8.52128	1.158		100.002	12969.5	1.532		96.9843	-10071.9	-0.9915		97.3465	3.44082
178.189	-7.11721	-0.847		178.038	9.50027	1.429		170.844	5.89409	0.894		174.227	8.3782	0.662		174.806	3.69036	-0.285		15.1176	-14632.7	-2.209		98.5742	1439.23	0.0653		97.7564	417.519	0.0016		97.939	400.125	0.0563		164.851	-7.52237	1.177		100.66	13055.5	1.5314		97.6307	-10100.9	-0.9966		97.9942	3.44423
179.256	-7.07754	-0.879		179.423	9.44467	1.417		171.546	5.89181	0.896		175.321	8.38314	0.687		176.308	3.50606	-0.302		15.7628	-14943.5	-2.2143		99.2186	1440.05	0.0638		98.3886	417.481	0.0029		98.5726	423.808	0.0581		165.964	-6.51219	1.218		101.318	13141.3	1.5309		98.2836	-10130.9	-0.9953		98.625	3.4482
180.355	-7.03613	-0.853		180.807	9.39829	1.406		172.643	5.89601	0.922		176.387	8.36407	0.665		177.028	3.3171	-0.363		16.4636	-15249.1	-2.2192		99.8643	1441.27	0.0651		99.021	417.431	0.0014		99.2212	445.789	0.0588		167.063	-5.48141	1.221		101.975	13226.2	1.5324		98.9161	-10161.9	-0.9958		99.2576	3.4487
181.455	-6.99773	-0.832		181.891	9.32506	1.414		173.692	5.9	0.9		177.488	8.3532	0.677		178.149	3.12486	-0.336		17.1226	-15550.6	-2.2258		100.518	1444.24	0.0664		99.6746	417.359	0.0001		99.8496	466.47	0.0572		168.113	-4.44567	1.225		102.633	13306.7	1.5309		99.5467	-10192.9	-0.993		99.8872	3.44775
182.546	-6.95663	-0.843		183.279	9.27213	1.422		175.137	5.89761	0.907		178.569	8.35845	0.669		179.754	2.92504	-0.389		17.7561	-15846.9	-2.2318		101.158	1447.68	0.0657		100.328	417.298	-0.0001		100.495	486.611	0.058		169.242	-3.40327	1.248		103.29	13384.5	1.5325		100.176	-10223.7	-0.9945		100.525	3.45007
183.614	-6.91627	-0.816		184.396	9.19797	1.437		176.185	5.89719	0.899		179.958	8.34246	0.667		180.838	2.7243	-0.388		18.3916	-16142.2	-2.2393		101.808	1451.93	0.0657		100.986	417.26	-0.0006		101.146	510.712	0.0552		170.358	-2.35437	1.268		103.948	13463.5	1.5302		100.8	-10254.9	-0.9937		101.156	3.45051
184.663	-6.86897	-0.854		185.763	9.1304	1.429		176.923	5.89731	0.897		181.333	8.32788	0.64		181.889	2.51156	-0.396		19.0215	-16438.7	-2.2455		102.435	1456.86	0.0635		101.625	417.231	-0.0036		101.805	534.072	0.0543		171.423	-1.29544	1.289		104.605	13542.6	1.5276		101.418	-10285.7	-0.9901		101.79	3.45191
185.712	-6.82096	-0.837		186.831	9.08847	1.437		178.337	5.8971	0.877		182.438	8.29968	0.678		182.938	2.29481	-0.391		19.6547	-16730.6	-2.2494		103.073	1462.4	0.0661		102.258	417.204	-0.0044		102.444	558.578	0.0526		172.49	-0.23562	1.294		105.263	13621.4	1.5287		102.073	-10316.7	-0.9901		102.416	3.45209
187.128	-6.77672	-0.841		187.879	9.04631	1.42		179.038	5.90085	0.909		183.518	8.27927	0.673		184.417	2.06589	-0.419		20.3132	-17019.4	-2.2506		103.73	1467.26	0.0694		102.91	417.145	-0.0062		103.071	582.824	0.0534		173.539	0.83937	1.304		105.92	13699.4	1.5305		102.707	-10346.2	-0.9873		103.058	3.45157
188.212	-6.72569	-0.841		188.929	9.02402	1.449		180.404	5.90299	0.891		184.585	8.2498	0.665		185.501	1.83274	-0.467		20.9499	-17307.6	-2.2563		104.362	1470.07	0.0702		103.545	417.107	-0.0066		103.726	602.565	0.0521		174.589	1.93506	1.309		106.578	13776.3	1.5298		103.344	-10374.6	-0.9866		103.687	3.45147
189.278	-6.68214	-0.859		190.3	8.96064	1.397		181.898	5.90559	0.907		185.682	8.24369	0.688		186.551	1.59002	-0.452		21.5862	-17594.2	-2.259		104.988	1474.23	0.0702		104.179	417.068	-0.0098		104.377	607.51	0.0549		175.719	3.02634	1.314		107.236	13848.4	1.5308		103.995	-10403.2	-0.9881		104.317	3.44889
190.81	-6.64138	-0.862		191.416	8.90968	1.428		182.948	5.91152	0.894		187.07	8.2264	0.679		187.601	1.34259	-0.464		22.2326	-17877.2	-2.262		105.622	1477.08	0.0702		104.832	417.011	-0.0064		105	609.589	0.0542		176.786	4.14198	1.319		107.893	13916.8	1.5333		104.639	-10430.5	-0.9919		104.952	3.44549
191.529	-6.5939	-0.831		192.787	8.86328	1.402		183.74	5.91507	0.897		188.448	8.21782	0.666		188.699	1.08697	-0.505		22.8655	-18155	-2.2648		106.254	1479.02	0.0699		105.472	416.952	-0.0061		105.641	610.328	0.0507		177.836	5.24607	1.334		108.551	13982	1.533		105.27	-10456.1	-0.9927		105.582	3.44159
193.181	-6.54075	-0.869		194.176	8.82107	1.423		184.813	5.92422	0.905		189.837	8.21133	0.668		189.791	0.824933	-0.507		23.4948	-18430	-2.2661		106.89	1480.16	0.0676		106.103	416.889	-0.0059		106.27	610.993	0.0525		178.887	6.36511	1.339		109.208	14045.1	1.5361		105.904	-10483.4	-0.9935		106.215	3.43635
193.948	-6.48982	-0.856		195.288	8.78576	1.438		185.897	5.92349	0.915		190.952	8.20759	0.668		190.905	0.555909	-0.507		24.1263	-18705	-2.2669		107.511	1479.28	0.0691		106.753	416.827	-0.0045		106.901	611.769	0.0533		179.984	7.49162	1.375		109.866	14107.5	1.5371		106.533	-10512.6	-0.9928		106.847	3.43068
194.998	-6.44164	-0.852		196.354	8.7478	1.413		186.963	5.92476	0.891		192.067	8.18634	0.663		191.966	0.278909	-0.522		24.7549	-18974	-2.2658		108.147	1478.07	0.0688		107.387	416.761	-0.0043		107.557	612.691	0.0565		181.035	8.62028	1.373		110.523	14169.3	1.5404		107.163	-10542.6	-0.9931		107.478	3.42472
196.414	-6.39985	-0.847		197.404	8.6934	1.433		188.084	5.91831	0.907		193.116	8.18269	0.653		193.398	-0.023244	-0.51		25.3851	-19239.4	-2.2646		108.84	1477.69	0.0682		108.071	416.697	-0.0021		108.233	612.823	0.0552		182.099	9.74835	1.368		111.181	14231	1.5442		107.812	-10572	-0.9949		108.11	3.42005
197.812	-6.34908	-0.823		198.559	8.6403	1.406		189.149	5.91548	0.912		194.255	8.16299	0.665		194.135	-0.322843	-0.527		26.0238	-19502.7	-2.2668		109.551	1477.02	0.0658		108.709	416.74	-0.0008		108.872	612.909	0.061		183.167	10.8573	1.372		111.839	14293.7	1.547		108.475	-10600.9	-0.9961		108.74	3.41282
198.879	-6.29924	-0.877		199.626	8.58419	1.419		190.199	5.91559	0.902		195.323	8.17117	0.667		195.267	-0.635891	-0.561		26.65	-19764.2	-2.2675		110.2	1479.57	0.0628		109.33	416.715	0.0014		109.495	612.946	0.06		184.271	11.9493	1.4		112.496	14357	1.5464		109.108	-10629.3	-1.0001		109.371	3.4066
200.295	-6.24841	-0.9		200.675	8.53455	1.424		191.705	5.91206	0.899		196.373	8.16007	0.653		196.334	-0.949974	-0.533		27.2922	-20022.1	-2.267		110.843	1483.04	0.0595		109.951	416.683	0.0014		110.187	613.031	0.0612		185.348	13.0142	1.4		113.154	14418.8	1.5484		109.749	-10656.6	-1.0013		110.018	3.39778
201.69	-6.19521	-0.87		201.83	8.47847	1.427		192.424	5.91328	0.894		197.472	8.15369	0.652		197.421	-1.26346	-0.576		27.9402	-20274.9	-2.2656		111.473	1484.26	0.0611		110.599	416.623	0.0031		110.811	613.057	0.0594		186.426	14.0567	1.418		113.811	14478.4	1.5464		110.376	-10683.5	-0.999		110.649	3.38869
202.806	-6.14206	-0.862		203.215	8.40432	1.421		193.472	5.90828	0.9		198.538	8.13441	0.661		198.488	-1.57451	-0.588		28.5812	-20524.8	-2.2674		112.099	1482.72	0.0657		111.219	416.589	0.0004		111.447	612.984	0.0566		187.495	15.0883	1.395		114.469	14536.2	1.5469		111.008	-10709.8	-0.9967		111.282	3.38236
203.855	-6.08974	-0.873		204.33	8.33157	1.435		194.522	5.90608	0.899		199.588	8.12849	0.62		199.93	-1.88334	-0.588		29.2203	-20770	-2.2689		112.731	1481.16	0.0655		111.853	416.557	-0.0014		112.08	612.971	0.0596		188.545	16.0869	1.405		115.126	14592.6	1.548		111.649	-10735.8	-0.997		111.935	3.37552
205.226	-6.03562	-0.861		205.42	8.28101	1.46		195.571	5.90963	0.894		200.712	8.12916	0.544		201.361	-2.20111	-0.606		29.8621	-21010.6	-2.2711		113.365	1480.54	0.0665		112.489	416.523	-0.0029		112.727	612.98	0.0591		189.595	17.0557	1.418		115.784	14649.1	1.5484		112.284	-10762.6	-0.9987		112.565	3.36773
206.292	-5.96935	-0.881		206.488	8.22278	1.419		197.02	5.91827	0.889		201.779	8.13858	0.423		202.064	-2.52368	-0.589		30.5652	-21246.6	-2.2735		114.011	1478.76	0.064		113.121	416.51	0.0012		113.364	612.924	0.0611		190.645	18.0049	1.42		116.441	14705.1	1.5497		112.921	-10788.7	-1.0005		113.199	3.3619
207.342	-5.89942	-0.85		207.537	8.17306	1.445		198.414	5.92105	0.876		202.828	8.15608	0.349		203.507	-2.84176	-0.596		31.2594	-21480.7	-2.2782		114.649	1475.96	0.0618		113.765	416.457	0.0013		113.988	612.879	0.0602		191.697	18.9211	1.418		117.099	14759.8	1.5484		113.57	-10815.5	-0.9974		113.832	3.35591
208.799	-5.8392	-0.842		208.692	8.13025	1.446		199.528	5.92512	0.879		203.878	8.18102	0.225		204.593	-3.15996	-0.591		31.9618	-21711.9	-2.2836		115.301	1474.53	0.0626		114.408	416.391	-0.0011		114.63	612.84	0.062		192.747	19.7999	1.42		117.757	14815.3	1.5481		114.205	-10842	-0.9949		114.466	3.35141
209.929	-5.78865	-0.845		209.76	8.07408	1.449		200.595	5.93072	0.909		204.966	8.20818	0.169		205.642	-3.47778	-0.644		32.6182	-21937.2	-2.2858		115.963	1473.76	0.0647		115.056	416.334	-0.0017		115.273	612.8	0.0592		193.842	20.6429	1.431		118.414	14868.8	1.5496		114.845	-10867.8	-0.9957		115.108	3.3491
211.045	-5.73658	-0.893		210.809	8.01317	1.459		201.661	5.93931	0.939		206.354	8.23663	0.043		206.691	-3.77932	-0.629		33.2544	-22155.5	-2.2882		116.595	1473.07	0.0657		115.691	416.235	-0.0044		115.91	612.794	0.0624		194.918	21.4569	1.415		119.072	14920.2	1.5491		115.493	-10893	-0.995		115.734	3.3483
212.095	-5.68456	-0.853		211.858	7.9351	1.438		203.13	5.94767	0.922		207.074	8.26721	-0.005		207.826	-4.07424	-0.654		33.942	-22370.6	-2.2926		117.241	1474.18	0.071		116.331	416.168	-0.0064		116.552	612.79	0.0602		195.988	22.2338	1.454		119.729	14970.7	1.5509		116.135	-10918	-0.9963		116.372	3.34598
213.145	-5.63605	-0.898		212.949	7.85413	1.423		203.849	5.95495	0.925		208.124	8.29061	-0.091		208.893	-4.35896	-0.627		34.6419	-22578.3	-2.2976		117.884	1477.74	0.0679		116.965	416.092	-0.0092		117.257	612.826	0.06		197.065	22.9804	1.448		120.387	15021.3	1.5547		116.765	-10943.7	-0.9966		116.998	3.34753
214.565	-5.57849	-0.893		214.382	7.78313	1.443		205.288	5.95846	0.909		209.612	8.30776	-0.175		210.014	-4.64042	-0.666		35.3352	-22781.4	-2.2967		118.526	1480.51	0.0628		117.606	416.06	-0.007		117.899	612.766	0.0613		198.132	23.6905	1.463		121.044	15069.7	1.5542		117.416	-10970.2	-0.9984		117.631	3.34961
216.063	-5.52173	-0.886		215.449	7.73091	1.441		206.419	5.96502	0.889		210.68	8.32528	-0.192		211.544	-4.93499	-0.629		35.9855	-22980.7	-2.2963		119.197	1481.99	0.0633		118.242	415.983	-0.0042		118.572	612.775	0.0611		199.232	24.3652	1.463		121.702	15118.2	1.5569		118.05	-10996.1	-0.9971		118.259	3.35482
216.783	-5.46312	-0.881		216.821	7.67796	1.441		207.601	5.97022	0.912		211.8	8.35334	-0.239		212.659	-5.22824	-0.646		36.6274	-23177.8	-2.2947		119.901	1481.28	0.0646		118.887	415.911	-0.0027		119.222	612.733	0.0624		200.292	25.0168	1.451		122.359	15166.7	1.5585		118.685	-11021	-0.9954		118.888	3.36073
217.914	-5.40829	-0.868		217.887	7.62305	1.428		209.062	5.97461	0.899		212.867	8.36947	-0.264		213.362	-5.50656	-0.664		37.2593	-23371.3	-2.2955		120.526	1480.94	0.0659		119.537	415.853	-0.006		119.89	612.719	0.0601		201.457	25.6376	1.468		123.017	15216.7	1.5602		119.334	-11046.3	-0.9943		119.516	3.37022
218.981	-5.36644	-0.861		218.937	7.57169	1.453		209.764	5.97743	0.914		213.917	8.3632	-0.337		214.456	-5.77215	-0.647		37.8916	-23558.4	-2.2933		121.184	1480.38	0.0671		120.172	415.804	-0.0058		120.517	612.701	0.0598		202.525	26.2267	1.466		123.675	15264.5	1.5633		119.972	-11071.3	-0.9979		120.152	3.37917
220.348	-5.32202	-0.871		219.986	7.52283	1.467		211.159	5.98658	0.909		214.966	8.36962	-0.358		215.523	-6.0284	-0.677		38.5211	-23740.8	-2.2926		121.822	1481.73	0.0688		120.805	415.924	-0.0053		121.228	612.661	0.0582		203.593	26.785	1.456		124.332	15311.1	1.5641		120.603	-11096.6	-1.0025		120.779	3.38795
221.745	-5.26809	-0.877		221.118	7.48866	1.446		212.208	5.99271	0.917		216.112	8.37382	-0.404		216.573	-6.29192	-0.676		39.156	-23919.9	-2.2951		122.478	1484.6	0.0675		121.459	415.733	-0.0045		121.905	612.705	0.0602		204.643	27.3151	1.474		124.99	15357	1.5608		121.261	-11122.5	-1.0053		121.408	3.39713
222.59	-5.21385	-0.892		222.184	7.45618	1.433		213.399	5.99638	0.91		217.162	8.36523	-0.414		217.941	-6.53764	-0.68		39.7922	-24098.2	-2.2954		123.132	1484.41	0.0685		122.078	415.008	-0.004		122.545	612.662	0.0549		205.742	27.82	1.486		125.647	15402.3	1.5659		121.896	-11149.3	-1.0043		122.034	3.40589
223.658	-5.15904	-0.886		223.235	7.40572	1.287		214.183	6.0041	0.927		217.863	8.35371	-0.427		219.354	-6.76076	-0.707		40.4331	-24272.7	-2.2934		123.772	1483.29	0.0675		122.722	413.606	-0.0025		123.179	612.659	0.0554		206.816	28.2942	1.478		126.305	15446.4	1.5674		122.519	-11175.8	-1.0045		122.669	3.41709
224.708	-5.10431	-0.901		224.334	7.37032	1.132		215.279	6.00403	0.904		219.341	8.33965	-0.493		220.057	-6.97813	-0.707		41.1263	-24444.8	-2.2922		124.419	1485.67	0.0683		123.356	411.88	-0.0012		123.805	612.642	0.0551		207.884	28.752	1.519		126.962	15489.5	1.5681		123.152	-11202.4	-1.003		123.302	3.42631
225.802	-5.05281	-0.881		225.383	7.35658	0.91		216.328	5.99741	0.907		220.408	8.33203	-0.476		221.108	-7.19051	-0.712		41.7962	-24609.7	-2.2956		125.057	1487.62	0.0688		124.003	409.005	-0.0019		124.437	612.617	0.0553		208.975	29.182	1.466		127.62	15532.1	1.5711		123.785	-11228.8	-1.0028		123.927	3.43486
227.208	-4.98363	-0.889		226.47	7.31692	0.75		217.426	5.99709	0.91		221.458	8.3232	-0.506		222.157	-7.39712	-0.727		42.4402	-24769	-2.295		125.709	1488.29	0.0703		124.645	404.976	-0.0042		125.072	612.557	0.0537		210.043	29.5826	1.451		128.278	15573.3	1.5699		124.417	-11255.5	-1.002		124.554	3.44394
228.339	-4.9216	-0.873		227.537	7.30058	0.516		218.858	5.99141	0.91		222.548	8.30539	-0.537		223.595	-7.60292	-0.707		43.1394	-24922.5	-2.2976		126.368	1486.5	0.0685		125.286	400.357	-0.0019		125.699	612.542	0.0531		211.094	29.9562	1.481		128.935	15612.3	1.5712		125.047	-11281.2	-1.0029		125.191	3.45063
229.437	-4.86669	-0.894		228.587	7.28749	0.373		219.614	5.98437	0.906		223.7	8.26281	-0.54		224.377	-7.79825	-0.722		43.8349	-25074.6	-2.2968		127.015	1484.29	0.07		125.92	394.881	-0.0002		126.322	612.493	0.0531		212.145	30.3057	1.509		129.593	15649.9	1.5707		125.679	-11307	-1.0011		125.834	3.45641
230.538	-4.81252	-0.898		229.636	7.28037	0.239		220.748	5.98198	0.927		224.767	8.20646	-0.571		225.444	-7.97404	-0.727		44.5397	-25225.6	-2.298		127.647	1480.81	0.07		126.565	388.346	-0.0012		126.968	612.44	0.0495		213.272	30.6306	1.483		130.25	15686.8	1.5709		126.31	-11332.5	-1.0003		126.466	3.46292
231.943	-4.76053	-0.884		231.005	7.26495	0.047		221.887	5.97635	0.907		225.816	8.15665	-0.568		226.542	-8.15089	-0.732		45.1837	-25371.8	-2.3004		128.295	1477.15	0.0703		127.218	381.022	0.0017		127.617	612.393	0.0513		214.387	30.9297	1.481		130.908	15724.7	1.5732		126.962	-11359.9	-0.9975		127.118	3.46979
233.342	-4.71218	-0.886		232.12	7.24921	-0.044		223.003	5.97437	0.907		226.866	8.09349	-0.573		227.913	-8.30504	-0.753		45.8236	-25511.5	-2.3003		128.92	1475.62	0.0701		127.878	374.284	0.0025		128.283	612.386	0.0513		215.437	31.195	1.507		131.565	15761.8	1.5772		127.593	-11387.1	-0.9934		127.75	3.47698
234.409	-4.66037	-0.879		233.144	7.22202	-0.172		224.052	5.97663	0.924		227.96	8.02251	-0.616		229.027	-8.44927	-0.732		46.4706	-25646.3	-2.3007		129.564	1473.82	0.0703		128.51	367.424	0.004		128.909	612.327	0.0531		216.534	31.4526	1.508		132.223	15799.1	1.5747		128.228	-11414	-0.9947		128.383	3.48183
235.794	-4.615	-0.892		234.558	7.18152	-0.307		225.188	5.97518	0.904		229.028	7.9486	-0.607		230.404	-8.5761	-0.753		47.1048	-25775.1	-2.3034		130.211	1469.03	0.0702		129.135	359.792	0.0027		129.543	612.345	0.0538		217.595	31.6834	1.491		132.88	15836.2	1.574		128.858	-11440.6	-0.994		129.033	3.48734
236.879	-4.56567	-0.892		235.608	7.15099	-0.391		226.255	5.97725	0.917		230.078	7.85649	-0.617		231.545	-8.69178	-0.74		47.7467	-25898.6	-2.3062		130.863	1461.85	0.0714		129.767	351.101	0.0027		130.197	612.239	0.0563		218.662	31.9134	1.521		133.538	15872.8	1.5751		129.499	-11466.1	-0.995		129.666	3.49531
238.291	-4.50511	-0.874		236.979	7.11747	-0.449		227.355	5.97968	0.907		231.062	7.76126	-0.652		232.612	-8.79858	-0.732		48.3895	-26019.9	-2.3052		131.497	1454.04	0.0734		130.405	342.161	0.001		130.826	612.193	0.0574		219.728	32.1248	1.514		134.196	15908.4	1.5744		130.147	-11490.8	-0.996		130.304	3.50228
239.377	-4.44652	-0.892		238.145	7.07816	-0.54		228.5	5.97706	0.922		232.796	7.68313	-0.668		233.661	-8.89556	-0.753		49.0209	-26137.4	-2.3084		132.138	1448.11	0.0732		131.056	332.573	0.002		131.456	612.162	0.06		220.843	32.3182	1.509		134.853	15943.7	1.5744		130.854	-11515.2	-0.9965		130.958	3.5133
240.635	-4.39957	-0.874		239.287	7.03872	-0.633		229.587	5.97067	0.922		233.88	7.58604	-0.655		234.713	-8.98126	-0.747		49.7044	-26251.9	-2.3105		132.781	1442.76	0.0743		131.695	322.826	-0.003		132.095	612.127	0.0595		221.972	32.5104	1.499		135.511	15978.8	1.5736		131.504	-11539	-0.9961		131.59	3.52256
241.702	-4.35367	-0.892		240.675	6.98472	-0.661		230.654	5.96573	0.917		234.962	7.48585	-0.675		235.851	-9.0671	-0.76		50.3821	-26362.7	-2.314		133.426	1435.28	0.0746		132.323	313.634	-0.0052		132.74	611.969	0.061		223.039	32.6744	1.498		136.168	16012.3	1.5737		132.143	-11561.6	-0.9982		132.208	3.53233
242.752	-4.30514	-0.892		241.743	6.93392	-0.737		231.704	5.95624	0.899		236.029	7.36796	-0.668		237.444	-9.13704	-0.73		51.0232	-26472.2	-2.3158		134.058	1428.82	0.0746		132.975	304.804	-0.0065		133.375	611.93	0.0608		224.09	32.8439	1.506		136.826	16046.2	1.5743		132.78	-11584	-0.9985		132.842	3.54551
244.22	-4.25867	-0.885		242.867	6.86643	-0.798		232.753	5.94687	0.929		237.172	7.25807	-0.678		238.181	-9.20307	-0.752		51.7204	-26578.1	-2.3171		134.691	1423.52	0.0726		133.632	294.834	-0.0079		134.028	611.917	0.0606		225.139	33.003	1.521		137.483	16078.4	1.5748		133.4	-11604.6	-0.9995		133.483	3.5546
245.622	-4.20928	-0.882		243.934	6.77176	-0.805		233.848	5.94231	0.907		238.311	7.16176	-0.721		239.231	-9.26382	-0.777		52.4121	-26682.2	-2.3177		135.34	1420.46	0.0726		134.272	283.84	-0.0074		134.689	611.793	0.0595		226.203	33.1528	1.498		138.141	16111.2	1.574		134.036	-11626.5	-0.998		134.133	3.56654
246.688	-4.15596	-0.889		244.984	6.66601	-0.843		234.933	5.93879	0.93		239.696	7.03791	-0.693		240.673	-9.30898	-0.758		53.1113	-26784.1	-2.3187		135.978	1418.45	0.0727		134.901	272.805	-0.0061		135.315	611.732	0.0597		227.319	33.2834	1.511		138.799	16144.1	1.5757		134.672	-11649.7	-0.9967		134.763	3.57914
248.077	-4.11119	-0.897		246.033	6.56112	-0.893		236	5.93523	0.897		240.763	6.9219	-0.723		241.805	-9.34868	-0.75		53.8142	-26887.6	-2.3225		136.63	1415.19	0.0717		135.557	262.49	-0.0053		135.955	611.671	0.0595		228.368	33.3939	1.503		139.456	16175.2	1.5754		135.309	-11673.8	-0.9975		135.4	3.59285
249.21	-4.06597	-0.929		247.405	6.46033	-0.914		237.099	5.92709	0.894		241.813	6.79683	-0.716		242.871	-9.37865	-0.79		54.4624	-26987.5	-2.3224		137.256	1412.36	0.0702		136.178	251.879	-0.0048		136.601	611.56	0.0595		229.419	33.4984	1.526		140.114	16206.3	1.5744		135.94	-11697.8	-0.9972		136.021	3.60327
250.578	-4.02738	-0.912		248.781	6.32606	-0.937		238.148	5.91303	0.917		242.862	6.66242	-0.734		243.921	-9.40852	-0.775		55.1028	-27081.2	-2.3263		137.895	1410.24	0.0703		136.823	241.988	-0.0029		137.262	611.523	0.0569		230.469	33.5882	1.496		140.771	16237.8	1.5732		136.569	-11720.9	-0.9938		136.657	3.6139
251.645	-3.99128	-0.871		250.162	6.20047	-0.99		239.298	5.90364	0.912		243.956	6.52032	-0.749		245.332	-9.42926	-0.778		55.7392	-27172	-2.3299		138.53	1408.02	0.0683		137.474	232.629	-0.0029		137.913	611.5	0.0546		231.57	33.6783	1.519		141.429	16267.8	1.5729		137.228	-11744.6	-0.993		137.287	3.62523
252.695	-3.96303	-0.874		251.54	6.04746	-1.008		240.364	5.89778	0.899		245.041	6.38591	-0.744		246.417	-9.45092	-0.757		56.373	-27262.4	-2.3288		139.154	1405.5	0.0667		138.14	223.008	0.0006		138.559	611.464	0.0541		232.637	33.764	1.529		142.086	16296.4	1.5743		137.861	-11767.4	-0.9927		137.919	3.63749
253.744	-3.92874	-0.889		252.606	5.89187	-1.056		241.414	5.89375	0.907		246.43	6.23975	-0.741		248.028	-9.44866	-0.791		57.0234	-27351.7	-2.3287		139.794	1403.76	0.0633		138.793	214.347	0.0011		139.185	611.461	0.0521		233.687	33.8415	1.501		142.744	16326.1	1.5757		138.496	-11791.2	-0.9927		138.551	3.65407
255.116	-3.89075	-0.894		253.728	5.73149	-1.071		242.511	5.8886	0.904		247.513	6.09564	-0.74		248.73	-9.4402	-0.788		57.6654	-27439.2	-2.3294		140.426	1402.42	0.0625		139.427	205.671	0.0036		139.832	611.401	0.0554		234.738	33.9092	1.532		143.401	16357.1	1.5774		139.115	-11813.3	-0.9947		139.206	3.66901
256.231	-3.8556	-0.887		254.794	5.56688	-1.093		243.561	5.88943	0.925		248.901	5.91871	-0.763		249.798	-9.41744	-0.798		58.2987	-27523.1	-2.3317		141.064	1401.33	0.0625		140.062	196.089	0.0051		140.461	611.354	0.0538		235.804	33.9682	1.514		144.059	16387.4	1.5776		139.755	-11833.3	-0.9975		139.839	3.68369
257.602	-3.82229	-0.891		255.915	5.38448	-1.118		244.658	5.8862	0.889		249.982	5.73571	-0.783		251.207	-9.39417	-0.796		58.9202	-27604.6	-2.3361		141.709	1401.66	0.065		140.713	185.609	0.0046		141.09	611.293	0.0531		236.92	34.0323	1.526		144.717	16416.2	1.5779		140.404	-11855.2	-1.0005		140.47	3.69893
258.99	-3.80007	-0.889		257.35	5.20456	-1.137		245.708	5.88108	0.897		251.066	5.53148	-0.748		252.293	-9.36295	-0.78		59.5547	-27682.9	-2.3393		142.347	1401.28	0.0632		141.349	175.522	0.0028		141.713	611.236	0.0575		237.981	34.0875	1.534		145.374	16443.3	1.5796		141.044	-11878	-1.0033		141.103	3.71334
260.058	-3.77931	-0.892		258.494	5.01041	-1.137		247.166	5.88877	0.914		252.133	5.3409	-0.765		253.342	-9.33249	-0.79		60.1926	-27760.7	-2.3375		142.97	1401.62	0.062		141.982	165.421	0.0045		142.358	611.231	0.0585		239.049	34.1467	1.537		146.032	16468.4	1.5819		141.682	-11898.4	-1.0023		141.754	3.726
261.151	-3.75242	-0.896		259.562	4.80306	-1.185		248.251	5.89116	0.912		253.23	5.13505	-0.77		254.392	-9.29707	-0.809		60.8345	-27838.1	-2.3407		143.61	1403.48	0.0628		142.636	155.524	0.0048		143.004	611.195	0.059		240.099	34.1945	1.55		146.689	16492.1	1.5849		142.323	-11918.5	-1.0044		142.382	3.73834
262.219	-3.72348	-0.897		260.614	4.61004	-1.2		249.3	5.89219	0.914		254.315	4.93184	-0.78		255.442	-9.25929	-0.786		61.4724	-27914.3	-2.3421		144.237	1403.49	0.0622		143.273	145.29	0.0061		143.637	611.167	0.0595		241.193	34.2287	1.532		147.347	16514.8	1.5879		142.979	-11938.8	-1.007		143.018	3.75082
263.268	-3.68707	-0.887		261.665	4.39901	-1.212		250.35	5.89264	0.919		255.399	4.70814	-0.756		256.492	-9.22317	-0.826		62.104	-27990	-2.3429		144.924	1405.57	0.0603		143.916	133.966	0.0076		144.278	611.12	0.0605		242.309	34.2583	1.531		148.004	16535.6	1.5897		143.632	-11959.6	-1.0083		143.67	3.76405
264.423	-3.66066	-0.896		262.793	4.18056	-1.22		251.437	5.89188	0.897		256.484	4.46634	-0.784		257.666	-9.18409	-0.808		62.7326	-28061.7	-2.3455		145.547	1405.87	0.0608		144.557	122.375	0.0053		144.93	611.132	0.0616		243.359	34.2961	1.537		148.662	16558	1.5901		144.293	-11982.6	-1.0114		144.291	3.77708
265.489	-3.64355	-0.899		263.733	3.94949	-1.222		252.839	5.88297	0.902		257.921	4.21443	-0.764		259.129	-9.15081	-0.818		63.3711	-28130	-2.3471		146.189	1408.9	0.0624		145.221	111.911	0.0073		145.565	611.141	0.0598		244.458	34.3063	1.529		149.32	16579.7	1.5895		144.928	-12005.3	-1.0124		144.935	3.78783
266.539	-3.62659	-0.884		265.186	3.71712	-1.255		253.924	5.87629	0.902		258.991	3.96079	-0.784		260.179	-9.116	-0.803		64.0105	-28197.6	-2.3499		146.834	1414.13	0.0652		145.871	101.802	0.0078		147.266	607.847	0.0608		245.51	34.3117	1.54		149.977	16601.4	1.5874		145.565	-12027.9	-1.0101		145.568	3.79886
268.013	-3.60488	-0.902		266.254	3.47056	-1.278		255.04	5.86736	0.912		259.996	3.70531	-0.792		260.881	-9.08125	-0.829		64.6489	-28261.7	-2.3509		147.467	1420.58	0.0652		146.523	91.1661	0.0055		147.905	602.306	0.0604		246.56	34.315	1.529		150.635	16626	1.5866		146.211	-12047.4	-1.008		146.2	3.80681
269.145	-3.57726	-0.897		267.303	3.21777	-1.265		256.106	5.8567	0.889		261.427	3.44806	-0.793		261.98	-9.04936	-0.805		65.2798	-28325.8	-2.3493		148.106	1429.15	0.0624		147.184	81.0052	0.0027		148.567	595.556	0.0573		247.691	34.3154	1.564		151.292	16649.5	1.5888		146.832	-12066.8	-1.0065		146.831	3.81311
270.194	-3.54732	-0.892		268.005	2.94833	-1.296		257.503	5.85172	0.925		262.917	3.17064	-0.81		263.045	-9.02394	-0.811		65.915	-28388.5	-2.3486		148.766	1437.88	0.0644		147.82	70.3946	0.0024		149.207	587.984	0.0545		248.413	34.3179	1.529		151.95	16671.7	1.586		147.471	-12088.1	-1.006		147.467	3.82141
271.285	-3.52367	-0.914		269.402	2.70197	-1.293		258.272	5.83886	0.894		263.985	2.88236	-0.786		264.18	-8.99616	-0.824		66.5534	-28448.7	-2.3511		149.419	1445.26	0.0682		148.455	60.1083	0.0017		149.843	577.057	0.0532		249.811	34.3073	1.521		152.607	16693.3	1.5841		148.107	-12108.8	-1.0065		148.103	3.82947
272.352	-3.49787	-0.894		270.45	2.44253	-1.301		259.356	5.82321	0.851		265.085	2.58122	-0.792		265.247	-8.97071	-0.808		67.1921	-28507.3	-2.3473		150.048	1453.63	0.0679		149.106	49.0418	0.0022		150.486	566.149	0.0517		250.86	34.2928	1.54		153.265	16713.8	1.5801		148.745	-12129.1	-1.0049		148.733	3.84155
273.402	-3.47989	-0.93		271.545	2.16851	-1.298		260.779	5.81264	0.732		266.152	2.28621	-0.787		266.368	-8.94934	-0.826		67.839	-28565.1	-2.3448		150.682	1461.79	0.0659		149.742	36.811	0.0007		151.149	553.33	0.0522		251.926	34.2725	1.544		153.922	16733.1	1.5745		149.387	-12150.8	-1.0041		149.362	3.85105
274.557	-3.46161	-0.895		272.626	1.87413	-1.3		261.864	5.8122	0.556		267.102	1.98633	-0.769		267.436	-8.9044	-0.801		68.4807	-28619.6	-2.3473		151.305	1468.8	0.0674		150.368	24.2556	-0.0013		151.8	538.652	0.0534		252.994	34.2446	1.536		154.58	16752.5	1.5712		150.047	-12171.7	-1.0046		149.997	3.86007
275.624	-3.4461	-0.914		274.058	1.58064	-1.326		263.378	5.82851	0.386		268.533	1.68878	-0.796		268.486	-8.85503	-0.806		69.1028	-28670.4	-2.3463		151.941	1474.83	0.0669		151.027	15.5965	-0.0003		152.426	523.528	0.0508		254.045	34.2108	1.542		155.238	16773.5	1.5671		150.668	-12192	-1.0013		150.627	3.87086
276.674	-3.42615	-0.897		275.107	1.28794	-1.329		264.115	5.84383	0.264		269.6	1.3854	-0.802		269.535	-8.81368	-0.821		69.7567	-28719.7	-2.3491		152.575	1477.9	0.0686		151.663	6.43848	-0.0041		153.065	507.902	0.0538		255.095	34.1885	1.587		155.895	16792.7	1.5632		151.307	-12212	-1.0005		151.267	3.87836
277.722	-3.39694	-0.884		275.809	0.993028	-1.332		265.504	5.86224	0.133		270.697	1.11609	-0.814		270.974	-8.77894	-0.811		70.4612	-28769.6	-2.3466		153.204	1480.37	0.0674		152.288	6.4117	-0.006		153.686	490.615	0.054		256.231	34.1609	1.552		156.553	16813.5	1.5567		151.965	-12232.7	-1.0016		151.913	3.88827
279.18	-3.36951	-0.93		277.277	0.690658	-1.352		266.631	5.87951	-0.042		272.09	0.828852	-0.813		271.694	-8.74676	-0.818		71.1629	-28819.6	-2.3436		153.835	1484.13	0.0671		152.945	6.40571	-0.0042		154.329	472.5	0.0547		257.299	34.1399	1.549		157.21	16835.5	1.5535		152.594	-12255.5	-1.0004		152.564	3.89601
280.264	-3.34715	-0.884		278.345	0.379712	-1.371		267.697	5.89587	-0.133		273.157	0.53582	-0.811		272.744	-8.70276	-0.844		71.8114	-28867.4	-2.3459		154.491	1488.84	0.0694		153.572	6.40078	-0.0002		154.976	454.491	0.0591		258.396	34.1101	1.567		157.868	16857.7	1.5469		153.235	-12278.8	-1.0032		153.193	3.90289
281.636	-3.32066	-0.912		279.395	0.067494	-1.339		268.829	5.9138	-0.221		274.278	0.25996	-0.795		274.119	-8.6621	-0.839		72.4507	-28914.5	-2.3483		155.124	1493.68	0.0673		154.229	6.38937	0.0006		155.612	436.468	0.0604		259.457	34.0688	1.519		158.525	16880.8	1.5484		153.873	-12301.3	-1.0017		153.829	3.9111
282.703	-3.29579	-0.899		280.445	-0.231272	-1.397		269.961	5.93083	-0.31		275.45	-0.01508	-0.798		275.282	-8.63428	-0.834		73.0828	-28961.9	-2.3479		155.779	1498.94	0.0643		154.866	6.36988	0.0001		156.235	421.59	0.0604		260.573	34.0297	1.514		159.183	16903.5	1.5481		154.505	-12323.2	-1.0022		154.459	3.91988
284.1	-3.26928	-0.919		281.535	-0.549243	-1.359		271.077	5.94567	-0.388		276.517	-0.266375	-0.788		276.698	-8.60248	-0.826		73.7161	-29008.6	-2.3529		156.415	1504.66	0.0651		155.505	6.34241	-0.0002		156.86	406.049	0.062		261.624	33.9913	1.542		159.84	16926.1	1.552		155.141	-12343.7	-1.002		155.091	3.9293
284.801	-3.24553	-0.907		282.603	-0.874995	-1.385		272.231	5.95312	-0.454		277.567	-0.535517	-0.8		277.783	-8.56486	-0.836		74.3605	-29053.8	-2.3537		157.045	1508.99	0.0676		156.137	6.31229	0.0003		157.505	387.441	0.061		262.686	33.9589	1.501		160.498	16946.9	1.5576		155.777	-12362.9	-1.0023		155.722	3.93802
285.851	-3.22803	-0.892		283.727	-1.2117	-1.392		273.298	5.95427	-0.527		278.939	-0.806813	-0.811		278.832	-8.52433	-0.841		75.0032	-29094.5	-2.3501		158.7	1511.18	0.0685		156.785	6.27604	0.0021		158.153	370.156	0.0592		263.77	33.9378	1.504		161.156	16965.5	1.559		156.415	-12383.5	-1.0033		156.355	3.94928
286.982	-3.2118	-0.924		284.794	-1.57258	-1.39		274.349	5.94889	-0.56		280.005	-1.04823	-0.791		279.882	-8.47284	-0.854		75.6612	-29133.8	-2.3543		159.35	1515.93	0.0683		157.425	6.23733	0.0034		158.792	352.95	0.0625		264.887	33.9095	1.516		161.813	16983.7	1.5626		157.059	-12405.5	-1.0066		156.989	3.95652
288.049	-3.194	-0.905		285.843	-1.93824	-1.387		275.399	5.93339	-0.619		281.13	-1.30372	-0.793		281.613	-8.4134	-0.851		76.2978	-29175.7	-2.353		159.975	1522.17	0.0618		158.057	6.19895	0.0054		159.427	335.433	0.0623		265.938	33.8899	1.529		162.471	17003.4	1.5674		157.691	-12427.3	-1.0074		157.617	3.96105
289.1	-3.18262	-0.915		286.893	-2.2984	-1.407		276.842	5.90946	-0.669		282.518	-1.5472	-0.822		282.333	-8.35544	-0.833		76.9223	-29216.1	-2.356		160.609	1526.86	0.0499		158.711	5.90165	0.0071		160.079	316.989	0.0626		267.039	33.8705	1.526		163.128	17022	1.573		158.321	-12450.1	-1.0065		158.243	3.96463
290.198	-3.16125	-0.932		288.264	-2.67323	-1.407		277.925	5.88211	-0.724		283.634	-1.78357	-0.82		283.801	-8.27797	-0.854		77.5845	-29256	-2.357		161.243	1528.59	0.0381		159.347	6.63366	0.0053		160.737	300.501	0.0648		268.126	33.8607	1.511		163.786	17038.8	1.5775		158.981	-12474	-1.0067		158.88	3.96948
291.595	-3.13409	-0.932		289.649	-3.05547	-1.43		278.975	5.83781	-0.75		284.732	-2.0075	-0.831		284.991	-8.21893	-0.833		78.2532	-29298.1	-2.3557		161.877	1527.86	0.013		159.979	8.52053	0.003		161.364	283.339	0.0656		269.194	33.8466	1.512		164.443	17056.1	1.5835		159.615	-12496.9	-1.006		159.512	3.97335
292.335	-3.11004	-0.912		291.03	-3.43137	-1.445		280.39	5.79386	-0.805		285.434	-2.23303	-0.817		286.075	-8.16426	-0.851		78.9429	-29340.3	-2.3534		162.532	1526.36	-0.0133		160.628	10.9414	0.0053		161.996	266.409	0.0641		270.292	33.833	1.519		165.101	17074.6	1.584		160.254	-12521	-1.0057		160.144	3.97688
293.402	-3.08497	-0.912		292.197	-3.80049	-1.432		281.786	5.73655	-0.836		287.148	-2.45723	-0.852		286.778	-8.11259	-0.859		79.6438	-29380	-2.3516		163.17	1524.05	-0.0424		161.265	14.3444	0.0068		162.653	249.694	0.0613		271.343	33.8166	1.493		165.759	17092	1.5848		160.901	-12545.5	-1.0019		160.797	3.97871
294.452	-3.05745	-0.924		293.265	-4.16226	-1.445		282.902	5.66939	-0.91		288.534	-2.6703	-0.822		288.247	-8.05749	-0.861		80.2943	-29416.8	-2.3489		163.816	1521	-0.0823		161.947	18.0083	0.0051		163.308	228.748	0.0572		272.392	33.7858	1.496		166.416	17109.1	1.5817		161.536	-12571	-1.0029		161.427	3.98029
295.819	-3.03714	-0.922		294.314	-4.50994	-1.461		284.3	5.58381	-0.927		289.645	-2.88605	-0.837		288.967	-7.99605	-0.846		80.9818	-29450.4	-2.3495		164.451	1517.84	-0.1276		162.588	22.47	0.0031		163.96	204.945	0.0583		273.506	33.7609	1.489		167.074	17123	1.5777		162.163	-12594.8	-1.0049		162.056	3.98222
296.935	-3.0198	-0.899		295.413	-4.86754	-1.455		285.32	5.49418	-0.94		291.034	-3.11064	-0.808		290.017	-7.94099	-0.849		81.6285	-29481.7	-2.3492		165.087	1511.53	-0.1788		163.233	27.3371	0.0008		164.592	182.861	0.0591		274.622	33.7322	1.544		167.731	17135.7	1.5789		162.823	-12617.2	-1.0041		162.688	3.98542
298.306	-2.99891	-0.892		296.481	-5.19586	-1.45		286.386	5.39841	-0.97		292.101	-3.30372	-0.836		291.066	-7.88774	-0.839		82.2613	-29515.7	-2.3471		165.725	1500.15	-0.233		163.868	32.3288	-0.0005		165.23	162.072	0.0558		275.749	33.6923	1.489		168.389	17149.5	1.5792		163.464	-12639.5	-1.0028		163.318	3.98663
299.372	-2.98061	-0.912		297.592	-5.50917	-1.453		287.454	5.29764	-0.998		293.054	-3.49257	-0.833		292.481	-7.83608	-0.876		82.8947	-29550.5	-2.348		166.366	1485.72	-0.2861		164.518	37.1932	3.55271e-16		165.87	141.82	0.0556		276.818	33.6758	1.503		169.046	17164	1.5786		164.098	-12660.3	-1.0013		163.946	3.98694
300.422	-2.96524	-0.892		298.977	-5.82501	-1.45		288.521	5.18233	-1.018		294.468	-3.67622	-0.847		293.566	-7.79163	-0.851		83.5143	-29584.6	-2.3464		167.007	1469.33	-0.3402		165.181	42.6976	0.001		166.495	117.632	0.0543		277.916	33.6276	1.489		169.704	17176.8	1.5797		164.745	-12680.8	-1.0022		164.581	3.99042
301.794	-2.95451	-0.904		300.044	-6.14199	-1.447		289.664	5.05728	-1.069		295.593	-3.87845	-0.835		295.15	-7.7369	-0.856		84.1562	-29617.2	-2.3485		167.631	1451.57	-0.4		165.824	48.5729	0.0002		167.118	94.1676	0.0524		278.984	33.5822	1.509		170.361	17186.7	1.5811		165.396	-12703.2	-1.0058		165.207	3.9924
302.86	-2.94796	-0.9		301.093	-6.4502	-1.475		291.078	4.92417	-1.061		296.66	-4.09172	-0.816		296.55	-7.66901	-0.831		84.8526	-29650.5	-2.3486		168.265	1431.14	-0.4522		166.46	53.426	3.55271e-16		167.759	69.5995	0.0501		280.036	33.5327	1.494		171.019	17194.8	1.5801		166.034	-12724.7	-1.0058		165.837	3.99502
304.009	-2.93666	-0.902		302.193	-6.75236	-1.47		291.78	4.78184	-1.076		297.71	-4.28512	-0.815		297.617	-7.60266	-0.844		85.5594	-29684	-2.3474		168.975	1408.01	-0.5073		167.101	58.0247	-0.0033		168.393	45.2912	0.0501		281.115	33.4955	1.504		171.677	17202	1.5814		166.661	-12745.9	-1.0066		166.467	3.9988
305.473	-2.91845	-0.9		303.243	-7.06385	-1.463		292.871	4.62773	-1.111		298.76	-4.48247	-0.839		299.013	-7.5391	-0.844		86.2062	-29715	-2.3496		169.601	1384.28	-0.5642		167.753	63.1232	-0.0023		169.029	25.4532	0.0552		282.193	33.4618	1.512		172.334	17210.6	1.5829		167.302	-12766.4	-1.0083		167.103	3.99978
306.558	-2.89043	-0.922		304.344	-7.33917	-1.489		293.938	4.46654	-1.084		299.894	-4.68253	-0.83		299.718	-7.48168	-0.859		86.8461	-29743.3	-2.3525		170.286	1359.68	-0.6146		168.414	68.9418	-0.0011		169.671	20.4703	0.0582		283.266	33.4301	1.504		172.992	17220.5	1.5847		167.937	-12786.1	-1.0078		167.753	4.00418
307.607	-2.8603	-0.925		305.734	-7.60471	-1.463		295.356	4.2949	-1.14		300.961	-4.85562	-0.852		301.13	-7.41757	-0.856		87.5421	-29771.4	-2.3514		170.91	1332.58	-0.6626		169.054	74.8307	-0.0006		170.322	18.3581	0.0589		284.341	33.4014	1.521		173.649	17229.9	1.589		168.586	-12807.8	-1.0063		168.383	4.00557
308.732	-2.82442	-0.909		306.933	-7.862	-1.473		296.44	4.1092	-1.155		302.012	-5.027	-0.822		302.516	-7.34235	-0.894		88.1888	-29800	-2.3535		171.558	1301.16	-0.7093		169.694	80.2949	0.0009		170.98	17.5357	0.0564		285.408	33.3582	1.514		174.307	17238.5	1.59		169.236	-12830.9	-1.0077		169.019	4.00615
309.799	-2.79102	-0.923		308.017	-8.09946	-1.49		297.49	3.91521	-1.18		303.062	-5.19617	-0.838		303.583	-7.26627	-0.848		88.8158	-29827.1	-2.3544		172.182	1267.37	-0.753		170.333	86.7753	0.0032		171.61	16.8046	0.0584		286.458	33.3172	1.522		174.964	17249.4	1.5908		169.872	-12853.3	-1.0074		169.644	4.00616
311.196	-2.76654	-0.92		309.406	-8.33145	-1.49		298.612	3.71474	-1.188		304.156	-5.35072	-0.835		304.632	-7.21101	-0.859		89.4348	-29851.7	-2.3525		172.817	1233.38	-0.7988		170.989	92.8374	0.003		172.24	15.9569	0.0592		287.508	33.2779	1.509		175.622	17259.9	1.5912		170.509	-12875.3	-1.0066		170.275	4.00798
312.22	-2.74265	-0.891		310.126	-8.55043	-1.481		299.727	3.51112	-1.21		305.541	-5.50418	-0.84		305.723	-7.15828	-0.851		90.1198	-29874.3	-2.3557		173.453	1199.52	-0.8398		171.645	98.4118	0.0003		172.904	14.9746	0.058		288.64	33.2453	1.491		176.28	17267.4	1.5912		171.155	-12897.7	-1.0068		170.896	4.01025
313.595	-2.7108	-0.93		311.58	-8.75885	-1.506		300.794	3.29692	-1.251		306.26	-5.64697	-0.837		306.807	-7.10906	-0.849		90.7598	-29894.8	-2.3539		174.083	1161.53	-0.8766		172.278	105.434	0.0021		173.54	14.7574	0.0566		289.707	33.2135	1.499		176.937	17274.8	1.5899		171.787	-12918.7	-1.0028		171.531	4.01199
314.977	-2.68075	-0.907		312.647	-8.95107	-1.488		301.86	3.08156	-1.248		307.707	-5.77218	-0.804		307.874	-7.05032	-0.872		91.4	-29914.3	-2.3544		174.74	1122.43	-0.9161		172.911	113.524	0.0009		174.187	14.5931	0.0579		290.758	33.1682	1.522		177.595	17280.7	1.5907		172.419	-12940.1	-1.0025		172.181	4.01768
316.355	-2.64383	-0.899		313.697	-9.15839	-1.513		303.303	2.86717	-1.256		308.775	-5.90389	-0.862		308.924	-6.98771	-0.872		92.0398	-29933.9	-2.3576		175.368	1079.2	-0.9535		174.567	121.381	0.0009		174.821	14.5782	0.0579		291.857	33.1233	1.534		178.252	17285.2	1.5899		173.048	-12960.2	-1.0012		172.815	4.0226
317.422	-2.61147	-0.907		315.068	-9.34282	-1.513		304.388	2.63537	-1.248		309.943	-6.04081	-0.841		310.4	-6.91068	-0.885		92.6813	-29951.2	-2.3565		175.992	1033.1	-0.9852		175.21	129.387	0.0012		175.443	14.4447	0.0569		292.908	33.0649	1.503		178.91	17288.9	1.5922		173.679	-12978.8	-1.0028		173.449	4.03081
318.471	-2.58192	-0.91		316.187	-9.51505	-1.493		305.455	2.39355	-1.289		310.663	-6.15438	-0.84		311.484	-6.83601	-0.877		93.3188	-29970	-2.3572		176.636	985.527	-1.017		175.848	138.952	0.0068		176.078	14.3078	0.0577		294.006	33.0075	1.524		179.567	17293.4	1.5934		174.312	-12999.7	-1.0025		174.078	4.0364
319.592	-2.55416	-0.907		317.255	-9.69639	-1.514		306.907	2.14518	-1.286		312.109	-6.26128	-0.812		312.6	-6.7708	-0.892		93.9643	-29989.1	-2.3592		177.269	938.097	-1.0484		176.499	150.594	0.0169		176.701	14.2835	0.0544		295.056	32.9403	1.516		180.225	17298.3	1.5926		174.949	-13020.6	-1.001		174.716	4.04115
320.659	-2.53361	-0.897		318.304	-9.84543	-1.493		307.991	1.89059	-1.309		313.229	-6.36432	-0.835		313.667	-6.70862	-0.876		94.6072	-30007.8	-2.3582		177.941	886.572	-1.0783		177.134	164.171	0.0338		177.334	14.2165	0.0574		296.154	32.8789	1.521		180.882	17304.4	1.5937		175.597	-13040.6	-1.0007		175.371	4.04428
322.098	-2.51082	-0.912		319.675	-9.98806	-1.488		309.444	1.61888	-1.289		314.297	-6.45257	-0.826		314.765	-6.63733	-0.856		95.2441	-30027.9	-2.3602		178.583	831.223	-1.1074		177.769	179.414	0.0515		177.99	14.2258	0.0572		297.221	32.8241	1.544		181.54	17308.3	1.5974		176.246	-13058.9	-1.0005		176.007	4.05025
323.232	-2.48445	-0.905		320.793	-10.122	-1.493		310.842	1.34787	-1.302		315.347	-6.54017	-0.841		315.833	-6.55273	-0.884		95.8849	-30047.2	-2.363		179.237	775.357	-1.1347		178.419	196.522	0.0781		178.653	14.1814	0.0579		298.271	32.776	1.534		182.198	17310.1	1.5972		176.883	-13076.7	-1.0031		176.637	4.0559
324.36	-2.46277	-0.907		321.859	-10.2674	-1.503		311.959	1.07086	-1.314		316.397	-6.63234	-0.856		316.93	-6.47179	-0.869		96.5893	-30064	-2.3596		179.875	716.399	-1.1613		179.06	214.23	0.1109		179.313	14.0914	0.0576		299.372	32.7395	1.519		182.855	17313.1	1.5982		177.517	-13093.7	-1.002		177.267	4.06083
325.428	-2.44474	-0.884		322.912	-10.4164	-1.491		313.086	0.790813	-1.35		317.487	-6.71771	-0.848		317.979	-6.38425	-0.853		97.2574	-30082.6	-2.3623		180.508	651.629	-1.188		179.691	233.251	0.1473		179.937	14.0131	0.0602		300.489	32.6983	1.526		183.513	17314.6	1.599		178.15	-13112.2	-1.0037		177.898	4.0678
326.479	-2.42449	-0.907		324.129	-10.5374	-1.508		314.153	0.506424	-1.382		318.553	-6.81361	-0.851		319.35	-6.29231	-0.872		97.8926	-30103.6	-2.362		181.157	582.868	-1.2118		180.347	254.097	0.1937		180.574	13.9495	0.0588		301.621	32.6579	1.575		184.17	17315.9	1.599		178.775	-13131.3	-1.0034		178.525	4.07484
327.529	-2.40635	-0.915		325.195	-10.6435	-1.513		315.203	0.208699	-1.362		319.602	-6.8938	-0.845		320.467	-6.20118	-0.874		98.5237	-30125	-2.3623		181.8	513.554	-1.2316		180.98	277.999	0.2438		181.202	13.8933	0.0583		302.688	32.6026	1.522		184.828	17317.9	1.6012		179.406	-13152	-1.0044		179.156	4.08231
328.657	-2.38043	-0.917		326.245	-10.7556	-1.513		316.708	-0.101672	-1.349		320.691	-6.95725	-0.829		321.839	-6.11168	-0.862		99.1667	-30142.8	-2.3628		182.47	442.818	-1.2533		181.618	305.048	0.2971		181.881	13.8344	0.0576		303.786	32.5643	1.526		185.485	17318.3	1.5992		180.043	-13173.3	-1.0036		179.785	4.08979
329.943	-2.35143	-0.93		327.346	-10.8703	-1.526		317.428	-0.405976	-1.367		321.758	-7.02606	-0.848		322.954	-6.0267	-0.884		99.8547	-30160	-2.3621		183.096	367.867	-1.2759		182.284	334.167	0.3532		182.54	13.7419	0.0573		304.849	32.5258	1.521		186.143	17318.4	1.6		180.662	-13193.9	-1.0072		180.412	4.09361
331.051	-2.3189	-0.94		328.782	-10.9778	-1.539		318.563	-0.718643	-1.377		322.855	-7.09371	-0.844		324.004	-5.94557	-0.867		100.509	-30179.8	-2.3601		183.748	290.661	-1.2978		182.929	364.619	0.4102		183.176	13.6945	0.0603		305.901	32.5005	1.534		186.8	17319.6	1.6003		181.296	-13213	-1.011		181.046	4.09435
332.118	-2.29151	-0.933		329.848	-11.0791	-1.539		319.977	-1.04641	-1.392		323.953	-7.15571	-0.845		325.412	-5.87028	-0.862		101.144	-30201.4	-2.3631		184.418	212.879	-1.32		183.575	397.287	0.4613		183.817	13.6329	0.0581		306.968	32.4671	1.519		187.458	17321.9	1.6015		181.93	-13232.5	-1.0107		181.677	4.0953
333.167	-2.26974	-0.919		330.941	-11.1612	-1.531		320.728	-1.39081	-1.421		325.021	-7.21471	-0.844		326.497	-5.78972	-0.881		101.785	-30222.7	-2.3605		185.065	135.915	-1.3441		184.219	432.22	0.5167		184.459	13.6175	0.0583		308.019	32.4514	1.493		188.116	17325.9	1.5997		182.566	-13252.7	-1.0087		182.307	4.09762
334.217	-2.24818	-0.909		332.008	-11.2437	-1.547		321.778	-1.73594	-1.392		326.113	-7.25868	-0.854		327.547	-5.71155	-0.876		102.418	-30242	-2.3596		185.727	55.4543	-1.3648		184.89	469.783	0.568		185.083	13.5767	0.0578		309.068	32.4079	1.509		188.773	17328.8	1.6004		183.203	-13273.2	-1.0091		182.94	4.09706
335.266	-2.23496	-0.912		333.133	-11.3369	-1.51		322.828	-2.08685	-1.408		327.18	-7.33082	-0.845		328.598	-5.63761	-0.876		103.049	-30262.8	-2.3616		186.384	-27.4627	-1.3873		185.529	509.07	0.6189		185.722	13.5213	0.0563		310.118	32.3621	1.499		189.431	17331.7	1.5994		183.84	-13292.5	-1.0059		183.567	4.09612
336.315	-2.21852	-0.94		334.2	-11.4047	-1.532		324.199	-2.44757	-1.42		327.882	-7.39336	-0.85		329.648	-5.55793	-0.894		103.744	-30280.7	-2.3597		187.016	-112.007	-1.4064		186.17	551.21	0.6703		186.361	13.5015	0.0555		311.217	32.3085	1.518		190.088	17333.9	1.5999		184.489	-13312.1	-1.0056		184.205	4.09255
337.731	-2.20001	-0.887		335.249	-11.4819	-1.536		325.267	-2.80646	-1.428		329.278	-7.43842	-0.86		331.067	-5.46994	-0.884		104.424	-30299.7	-2.361		187.667	-198.626	-1.4242		186.812	595.446	0.7146		186.988	13.4394	0.0571		312.312	32.2615	1.529		190.746	17336.2	1.6002		185.123	-13330.4	-1.0064		184.856	4.08722
338.855	-2.17688	-0.918		336.299	-11.5334	-1.514		326.316	-3.17066	-1.425		330.328	-7.48463	-0.845		332.583	-5.38431	-0.871		105.061	-30318.2	-2.3615		188.304	-284.18	-1.4446		187.453	641.967	0.7609		187.61	13.4286	0.0568		313.384	32.2251	1.521		191.403	17339.3	1.5965		185.758	-13348.1	-1.0016		185.476	4.08153
339.923	-2.14768	-0.915		337.389	-11.6142	-1.544		327.365	-3.53474	-1.438		331.426	-7.54626	-0.824		333.303	-5.29889	-0.899		105.692	-30335.9	-2.3612		188.963	-372.258	-1.461		188.074	689.357	0.8037		188.25	13.4078	0.0587		314.455	32.1835	1.539		192.061	17343.4	1.5962		186.41	-13366.9	-1.0034		186.122	4.07079
340.972	-2.12391	-0.904		338.456	-11.6733	-1.532		328.519	-3.8907	-1.45		332.542	-7.61453	-0.851		334.404	-5.21834	-0.867		106.327	-30351.9	-2.3614		189.617	-464.809	-1.4812		188.734	738.235	0.8429		188.883	13.3837	0.0575		315.529	32.1457	1.527		192.719	17349.2	1.5962		187.047	-13385.9	-0.9993		186.753	4.06263
342.021	-2.10421	-0.912		339.554	-11.744	-1.526		329.586	-4.24248	-1.466		333.609	-7.66015	-0.838		335.819	-5.12886	-0.881		106.951	-30365.4	-2.3642		190.265	-558.568	-1.4975		189.357	789.252	0.882		189.507	13.3317	0.0565		316.6	32.1016	1.516		193.376	17356.1	1.5949		187.684	-13405.9	-0.9952		187.383	4.05428
343.142	-2.07945	-0.897		340.652	-11.7748	-1.546		330.634	-4.5947	-1.458		334.71	-7.70156	-0.829		336.522	-5.03611	-0.886		107.587	-30379.9	-2.365		190.926	-653.137	-1.5143		189.996	842.227	0.923		190.138	13.3155	0.0562		317.681	32.0526	1.512		194.034	17362.4	1.5921		188.334	-13425.3	-0.9953		188.041	4.04369
344.209	-2.057	-0.917		341.719	-11.8055	-1.534		331.685	-4.9375	-1.459		335.777	-7.7702	-0.843		337.572	-4.95905	-0.874		108.246	-30395	-2.3671		191.564	-748.917	-1.5256		190.654	898.449	0.9608		190.786	13.259	0.0565		318.751	32.0106	1.539		194.691	17370.6	1.5912		188.971	-13444.2	-0.995		188.668	4.03321
345.259	-2.03215	-0.904		342.768	-11.8043	-1.526		332.734	-5.26607	-1.468		336.826	-7.82256	-0.829		338.692	-4.89485	-0.881		108.891	-30409.3	-2.3678		192.19	-846.656	-1.5401		191.31	955.676	0.9947		191.422	13.328	0.0557		319.845	31.9518	1.542		195.349	17381	1.5923		189.601	-13462	-0.995		189.298	4.02509
346.309	-2.00854	-0.9		343.911	-11.8258	-1.534		333.784	-5.58777	-1.464		337.925	-7.86337	-0.832		339.76	-4.83419	-0.874		109.525	-30422	-2.3709		192.846	-946.677	-1.5545		191.97	1014.89	1.0278		192.047	13.3362	0.0592		320.912	31.8889	1.531		196.006	17388.8	1.5935		190.254	-13481.6	-1		189.926	4.01527
347.4	-1.99112	-0.907		344.978	-11.8186	-1.528		335.2	-5.9055	-1.482		338.975	-7.89707	-0.848		340.809	-4.78581	-0.889		110.219	-30435.5	-2.3736		193.487	-1046.58	-1.57		192.609	1075.83	1.0566		192.688	13.3332	0.0592		321.964	31.8216	1.524		196.664	17394.4	1.594		190.889	-13499.8	-0.9972		190.562	4.00498
348.468	-1.97402	-0.902		346.028	-11.7944	-1.529		336.285	-6.21277	-1.495		340.069	-7.95025	-0.859		341.858	-4.72707	-0.874		110.915	-30447.8	-2.3728		194.127	-1148.75	-1.5863		193.244	1138.16	1.0883		193.314	13.2863	0.0576		323.062	31.7614	1.517		197.321	17398.8	1.5937		191.525	-13516.7	-0.996		191.216	3.99248
349.592	-1.96466	-0.824		347.19	-11.7591	-1.561		337.4	-6.51636	-1.483		341.135	-8.0086	-0.841		343.313	-4.66644	-0.887		111.62	-30459.9	-2.3708		194.77	-1255.2	-1.6008		193.893	1202.27	1.1148		193.959	13.2774	0.0568		324.137	31.6985	1.511		197.979	17402.8	1.5955		192.176	-13531.9	-0.9995		191.842	3.98132
350.659	-1.96175	-0.724		348.256	-11.7447	-1.539		338.468	-6.81105	-1.508		342.185	-8.05326	-0.846		344.444	-4.60461	-0.877		112.319	-30471.6	-2.3714		195.411	-1362.25	-1.6177		194.535	1268.55	1.1403		194.605	13.335	0.0553		325.211	31.6349	1.518		198.637	17405.8	1.5963		192.817	-13546.4	-0.9974		192.481	3.97061
351.707	-1.96825	-0.647		349.306	-11.7173	-1.554		339.518	-7.09721	-1.5		343.283	-8.09788	-0.838		345.51	-4.54381	-0.884		113.012	-30483.5	-2.3732		196.043	-1470.82	-1.6291		195.168	1338.08	1.1646		195.238	13.3016	0.0553		326.326	31.5726	1.534		199.294	17407.5	1.595		193.446	-13560.6	-0.9987		193.109	3.95908
353.079	-1.97462	-0.515		350.677	-11.6821	-1.567		340.606	-7.37706	-1.485		344.415	-8.12351	-0.841		346.56	-4.48941	-0.902		113.669	-30498.3	-2.3731		196.664	-1579.21	-1.6427		195.814	1410.51	1.1879		195.876	13.27	0.0553		327.424	31.5035	1.535		199.952	17408.3	1.5956		194.1	-13575.2	-0.9987		193.741	3.94705
354.464	-1.98459	-0.429		351.815	-11.656	-1.526		341.734	-7.64652	-1.513		345.482	-8.15485	-0.851		347.978	-4.44672	-0.895		114.311	-30513.2	-2.3718		197.299	-1689.58	-1.6535		196.463	1485.41	1.2094		196.5	13.2513	0.0576		328.473	31.4448	1.552		200.609	17407.4	1.5954		194.731	-13590.6	-0.9989		194.365	3.93221
355.844	-1.98965	-0.32		352.93	-11.6308	-1.544		342.849	-7.90979	-1.533		346.532	-8.18488	-0.851		349.063	-4.4026	-0.88		114.964	-30527.5	-2.3724		197.972	-1801.27	-1.6656		197.097	1561.9	1.2311		197.182	13.2608	0.0604		329.524	31.3856	1.542		201.267	17405.4	1.5946		195.367	-13607.4	-1.003		194.998	3.91785
357.359	-1.99633	-0.272		354.017	-11.6341	-1.537		344.269	-8.16629	-1.502		347.581	-8.21455	-0.84		350.127	-4.3545	-0.889		115.622	-30542.7	-2.3699		198.612	-1913.75	-1.6769		197.738	1640.8	1.2544		197.813	13.2635	0.0615		330.589	31.3217	1.518		201.924	17402.6	1.5918		196.018	-13624.5	-1.0028		195.625	3.90229
358.079	-2.01133	-0.188		355.406	-11.6267	-1.541		345.651	-8.40529	-1.5		348.333	-8.24265	-0.851		351.212	-4.31436	-0.877		116.252	-30560	-2.3678		199.252	-2026.26	-1.686		198.364	1721.75	1.2752		198.446	13.2435	0.0618		331.639	31.2803	1.552		202.582	17400.9	1.5936		196.672	-13642.2	-1.0008		196.259	3.88458
359.129	-2.02039	-0.135		356.473	-11.6089	-1.567		346.766	-8.63406	-1.502		349.728	-8.26855	-0.828		352.626	-4.27562	-0.894		116.89	-30574.9	-2.3675		199.89	-2140.18	-1.6958		199.001	1805.02	1.2995		199.068	13.1932	0.0626		332.706	31.2474	1.544		203.239	17402.1	1.5928		197.307	-13660.2	-1.0019		196.896	3.86705
360.18	-2.03165	-0.062		357.572	-11.5984	-1.539		348.209	-8.86495	-1.533		350.778	-8.29295	-0.843		353.328	-4.24443	-0.897		117.59	-30588.9	-2.3675		200.532	-2256.78	-1.7032		199.653	1891.15	1.3187		199.708	13.1794	0.0635		333.795	31.2108	1.547		203.897	17405.3	1.5935		197.95	-13677.6	-1.0031		197.526	3.84696
361.278	-2.04129	0.032		358.726	-11.5583	-1.561		349.611	-9.09007	-1.531		351.827	-8.31292	-0.855		354.427	-4.22147	-0.892		118.264	-30601.6	-2.372		201.157	-2375.96	-1.7103		200.289	1978.81	1.3414		200.329	13.1768	0.065		334.862	31.1578	1.519		204.555	17408.8	1.594		198.576	-13693.1	-1.0021		198.159	3.82712
362.345	-2.04718	0.054		359.842	-11.5169	-1.561		350.678	-9.30456	-1.527		352.925	-8.33731	-0.851		355.582	-4.19777	-0.897		118.898	-30613.1	-2.3744		201.797	-2495.8	-1.7198		200.924	2066.89	1.3646		200.975	13.158	0.065		335.913	31.0911	1.537		205.212	17412.9	1.5945		199.208	-13707	-1.0041		198.791	3.80656
363.774	-2.0568	0.079		360.939	-11.5019	-1.561		351.727	-9.50792	-1.534		354.01	-8.35847	-0.85		356.984	-4.16797	-0.884		119.606	-30627.7	-2.3729		202.446	-2616.34	-1.7282		201.573	2155.74	1.3841		201.624	13.2142	0.064		336.964	31.027	1.562		205.87	17417.1	1.5933		199.837	-13720.4	-1.0049		199.446	3.79101
364.859	-2.06445	0.11		362.026	-11.4636	-1.576		353.125	-9.69476	-1.537		355.076	-8.37801	-0.845		358.386	-4.13352	-0.897		120.277	-30643.4	-2.3754		203.068	-2738.66	-1.7363		202.194	2245.57	1.4023		202.261	13.2163	0.0632		338.063	30.9689	1.552		206.527	17423.3	1.5918		200.472	-13735.9	-1.0037		200.077	3.77291
365.908	-2.07393	0.178		363.506	-11.432	-1.536		353.827	-9.87079	-1.552		356.17	-8.41482	-0.875		359.453	-4.10471	-0.877		120.899	-30658.8	-2.3762		203.714	-2859.7	-1.7419		202.84	2336.99	1.421		202.89	13.186	0.0609		339.114	30.9287	1.532		207.185	17429.8	1.5968		201.124	-13749.3	-1.0017		200.714	3.75465
367.007	-2.07115	0.186		364.555	-11.4243	-1.564		355.287	-10.0363	-1.56		357.286	-8.455	-0.848		360.868	-4.06634	-0.895		121.53	-30672.7	-2.3738		204.367	-2981.24	-1.7513		203.493	2429.36	1.4372		203.527	13.1853	0.0593		340.26	30.8855	1.557		207.842	17438.4	1.5978		201.758	-13763.1	-1.0022		201.344	3.73466
368.057	-2.06274	0.236		365.604	-11.3883	-1.574		356.371	-10.1929	-1.549		358.336	-8.50392	-0.847		361.953	-4.01698	-0.892		122.173	-30685.3	-2.379		205.003	-3105.52	-1.7618		204.129	2523.77	1.4547		204.173	13.1499	0.0597		341.328	30.838	1.529		208.5	17445.8	1.5986		202.39	-13776.8	-1.0012		201.977	3.71424
369.108	-2.03826	0.246		366.702	-11.3452	-1.569		357.421	-10.3512	-1.551		359.385	-8.5475	-0.858		363.269	-3.96615	-0.904		122.798	-30698.5	-2.3816		205.641	-3233.36	-1.7714		204.768	2620.96	1.4724		204.815	13.162	0.0579		342.378	30.7797	1.542		209.158	17451	1.5981		203.02	-13791.6	-1.003		202.629	3.69109
370.531	-2.01021	0.285		367.77	-11.3114	-1.569		358.897	-10.5096	-1.538		360.484	-8.58282	-0.853		364.337	-3.91759	-0.889		123.438	-30713.1	-2.3799		206.287	-3362.69	-1.7806		205.391	2720.26	1.488		205.439	13.1569	0.0564		343.469	30.7228	1.529		209.815	17455.7	1.5994		203.673	-13806.8	-1.0065		203.264	3.66999
372.095	-1.98152	0.327		368.82	-11.2776	-1.557		360.295	-10.6633	-1.556		361.585	-8.61111	-0.855		365.436	-3.87614	-0.887		124.087	-30726.4	-2.3811		206.931	-3493.16	-1.7884		206.026	2819.94	1.5051		206.129	13.1002	0.0554		344.548	30.6762	1.541		210.473	17459	1.5999		204.308	-13820.4	-1.0062		203.898	3.64915
373.162	-1.94725	0.351		369.87	-11.2225	-1.552		361.363	-10.8144	-1.538		362.518	-8.62754	-0.841		366.804	-3.83056	-0.892		124.728	-30740.1	-2.3798		207.56	-3622.66	-1.7972		206.662	2921.02	1.5183		206.773	13.0709	0.0562		345.616	30.6132	1.512		211.13	17464.2	1.5993		204.936	-13832.1	-1.0077		204.529	3.628
374.203	-1.90172	0.378		370.957	-11.1799	-1.557		362.411	-10.9539	-1.566		364.307	-8.64138	-0.855		367.872	-3.79166	-0.879		125.369	-30752.6	-2.3809		208.208	-3754.08	-1.8029		207.337	3024.09	1.5288		207.443	12.99	0.0565		346.666	30.5603	1.534		211.788	17468	1.5997		205.573	-13846.7	-1.0062		205.161	3.60804
375.288	-1.86313	0.39		372.361	-11.1195	-1.587		363.509	-11.0833	-1.549		365.445	-8.67186	-0.841		368.922	-3.75709	-0.89		126.009	-30764.5	-2.3809		208.861	-3886.14	-1.8095		207.989	3128.72	1.5417		208.096	12.969	0.0564		347.716	30.5204	1.522		212.445	17473.2	1.6009		206.223	-13861	-1.0056		205.791	3.5892
376.385	-1.81747	0.383		373.745	-11.0506	-1.584		364.942	-11.2061	-1.564		366.535	-8.69485	-0.854		369.97	-3.71674	-0.904		126.71	-30774.9	-2.379		209.521	-4018.08	-1.8188		208.649	3235.37	1.5559		208.721	12.9381	0.0564		348.845	30.4876	1.542		213.103	17479	1.6034		206.856	-13874.1	-1.0089		206.438	3.57158
377.445	-1.77352	0.423		374.864	-11.0145	-1.579		365.735	-11.3216	-1.578		367.948	-8.71485	-0.845		371.472	-3.66547	-0.892		127.409	-30785.5	-2.3795		210.146	-4153.54	-1.8271		209.288	3344.77	1.5685		209.37	12.9352	0.0587		349.914	30.4371	1.532		213.76	17484.5	1.6004		207.488	-13887.7	-1.0109		207.069	3.55399
378.512	-1.71951	0.451		376.249	-10.9918	-1.585		366.809	-11.4223	-1.581		368.652	-8.74446	-0.864		372.192	-3.62121	-0.894		128.058	-30797.3	-2.381		210.79	-4289.71	-1.8357		209.925	3455	1.5796		210.017	12.8774	0.057		351.012	30.3835	1.547		214.418	17490.9	1.5991		208.14	-13900.4	-1.0109		207.703	3.53623
379.883	-1.66624	0.466		377.333	-10.9622	-1.592		367.876	-11.5184	-1.593		370.369	-8.77441	-0.851		373.61	-3.58328	-0.897		128.698	-30809.5	-2.3785		211.44	-4427.55	-1.8407		210.569	3566.23	1.5967		210.645	12.8731	0.0551		352.076	30.3365	1.519		215.076	17496.9	1.6		208.773	-13912.9	-1.0096		208.349	3.52243
380.949	-1.60441	0.502		378.401	-10.9227	-1.554		368.926	-11.6067	-1.569		371.435	-8.79293	-0.856		374.696	-3.54324	-0.892		129.335	-30822.9	-2.3775		212.062	-4567.61	-1.8478		211.222	3679.01	1.6085		211.281	12.7907	0.0564		353.145	30.2867	1.509		215.733	17502.9	1.6007		209.407	-13924.6	-1.0075		208.98	3.50713
382.052	-1.53032	0.484		379.45	-10.8523	-1.564		370.024	-11.694	-1.571		372.485	-8.81973	-0.864		375.745	-3.50588	-0.892		129.993	-30838.1	-2.379		212.701	-4708.01	-1.8551		211.858	3792.95	1.6209		211.922	12.7355	0.0544		354.245	30.2397	1.516		216.391	17505.5	1.6002		210.036	-13937.5	-1.0043		209.611	3.49014
383.118	-1.45266	0.51		380.548	-10.7893	-1.549		371.092	-11.7722	-1.602		373.188	-8.83794	-0.858		377.313	-3.47547	-0.899		130.636	-30851.1	-2.3793		213.359	-4850.48	-1.861		212.495	3909.27	1.6346		212.548	12.7103	0.054		355.313	30.1901	1.539		217.048	17510	1.601		210.668	-13951	-1.0048		210.238	3.47524
384.49	-1.36425	0.55		381.635	-10.7211	-1.564		372.261	-11.8453	-1.595		374.631	-8.87352	-0.868		378.033	-3.442	-0.914		131.275	-30863.7	-2.3798		213.991	-4994.53	-1.8673		213.14	4028.11	1.6443		213.201	12.6872	0.0545		356.427	30.1465	1.549		217.706	17515.6	1.601		211.299	-13963.7	-1.0045		210.87	3.45921
385.556	-1.27796	0.542		383.024	-10.6422	-1.544		373.399	-11.8979	-1.605		375.716	-8.91946	-0.854		379.082	-3.41142	-0.918		131.916	-30877.4	-2.379		214.62	-5140.39	-1.8754		213.802	4148.93	1.6581		213.825	12.697	0.0535		357.488	30.0852	1.537		218.363	17520	1.6008		211.932	-13976.9	-1.0074		211.488	3.44429
386.657	-1.1942	0.535		384.092	-10.5632	-1.6		374.467	-11.9486	-1.595		377.129	-8.93631	-0.854		380.453	-3.38018	-0.9		132.62	-30890.7	-2.3798		215.279	-5286.72	-1.8852		214.435	4272.02	1.6742		214.458	12.7175	0.0525		358.538	30.0354	1.544		219.021	17525.7	1.6013		212.573	-13990.5	-1.009		212.132	3.42802
388.075	-1.11191	0.567		385.213	-10.48	-1.586		375.517	-11.999	-1.582		378.18	-8.95496	-0.861		381.57	-3.33849	-0.892		133.322	-30905	-2.3811		215.935	-5433.36	-1.8885		215.073	4396.26	1.686		215.096	12.7362	0.0541		359.614	29.9761	1.524		219.679	17532.7	1.6017		213.208	-14003.9	-1.0057		212.784	3.41383
389.291	-1.02291	0.581		386.281	-10.4028	-1.589		376.566	-12.0445	-1.602		379.267	-8.96251	-0.858		382.619	-3.30464	-0.899		133.968	-30919.9	-2.3774		216.595	-5579.99	-1.8956		215.723	4522.37	1.6989		215.719	12.6532	0.0518		360.692	29.9338	1.532		220.336	17540	1.6014		213.857	-14018	-1.0057		213.415	3.40285
390.01	-0.925873	0.585		387.334	-10.3389	-1.609		377.709	-12.0921	-1.609		380.44	-8.98341	-0.866		383.669	-3.26694	-0.899		134.608	-30936.6	-2.3767		217.247	-5725.13	-1.9007		216.352	4648.99	1.7112		216.344	12.63	0.0525		361.759	29.8599	1.526		220.994	17546.9	1.6009		214.507	-14032.5	-1.0057		214.048	3.39123
391.059	-0.822947	0.598		388.401	-10.2761	-1.597		378.776	-12.1325	-1.596		381.507	-9.00706	-0.856		384.793	-3.22873	-0.905		135.249	-30951.4	-2.3757		217.873	-5869.01	-1.9063		216.989	4776.65	1.7157		216.992	12.6318	0.0527		362.809	29.816	1.544		221.651	17556.1	1.602		215.143	-14047.4	-1.0062		214.675	3.38463
392.11	-0.715565	0.593		389.454	-10.188	-1.572		379.874	-12.1744	-1.607		382.557	-9.00621	-0.828		385.861	-3.18257	-0.886		135.879	-30965.8	-2.3783		218.514	-6015.93	-1.9118		217.641	4906.47	1.7266		217.641	12.6007	0.052		363.86	29.7707	1.549		222.309	17563.6	1.6008		215.787	-14061.1	-1.0067		215.306	3.37526
393.532	-0.605541	0.605		390.67	-10.0944	-1.572		381.276	-12.2065	-1.597		383.703	-8.99793	-0.859		386.911	-3.13793	-0.894		136.516	-30979.4	-2.3789		219.163	-6163.94	-1.9143		218.274	5036.67	1.7327		218.269	12.606	0.0545		364.925	29.7316	1.531		222.966	17569.5	1.5995		216.425	-14074	-1.0097		215.923	3.36641
394.663	-0.492621	0.616		391.736	-10.0147	-1.571		381.996	-12.2397	-1.636		384.77	-9.01589	-0.866		387.96	-3.11083	-0.907		137.22	-30991.5	-2.3791		219.787	-6311.67	-1.9208		218.903	5167.74	1.739		218.912	12.566	0.0546		365.992	29.6935	1.522		223.624	17573.1	1.599		217.054	-14086.3	-1.009		216.541	3.35857
395.713	-0.379738	0.659		392.786	-9.93713	-1.594		383.44	-12.2701	-1.633		385.724	-9.03481	-0.848		389.376	-3.08036	-0.897		137.892	-31003.1	-2.3781		220.429	-6458.9	-1.9243		219.561	5300.21	1.749		219.533	12.6037	0.0503		367.041	29.6474	1.544		224.281	17577.5	1.6001		217.701	-14098.1	-1.0095		217.179	3.35432
396.805	-0.274825	0.639		393.836	-9.83785	-1.566		384.526	-12.2997	-1.623		387.152	-9.03303	-0.864		390.461	-3.05148	-0.872		138.537	-31012.6	-2.3766		221.053	-6604.25	-1.9312		220.193	5435.53	1.7583		220.17	12.6174	0.0521		368.139	29.5999	1.529		224.939	17583	1.6008		218.341	-14110.3	-1.0077		217.811	3.34722
397.873	-0.160505	0.626		394.957	-9.75004	-1.592		385.907	-12.3343	-1.618		388.219	-9.02241	-0.863		391.51	-3.01254	-0.891		139.234	-31020.5	-2.3745		221.695	-6751.96	-1.9324		220.845	5572.47	1.7641		220.797	12.6265	0.0532		369.226	29.5425	1.529		225.597	17587.1	1.5985		218.974	-14122.8	-1.0077		218.461	3.33832
398.997	-0.037427	0.654		396.346	-9.67443	-1.585		387.399	-12.3673	-1.61		389.268	-9.04167	-0.859		392.56	-2.98267	-0.882		139.925	-31029.5	-2.3699		222.348	-6901.36	-1.9398		221.484	5711.91	1.7709		221.435	12.638	0.0532		370.297	29.4828	1.546		226.254	17591.9	1.5976		219.609	-14137	-1.0084		219.099	3.32978
400.064	0.084141	0.641		397.413	-9.60185	-1.584		388.226	-12.3947	-1.633		390.405	-9.04398	-0.871		393.61	-2.95143	-0.884		140.584	-31041.6	-2.3726		223.002	-7049.99	-1.9431		222.137	5852.52	1.7762		222.089	12.6428	0.0558		371.381	29.4301	1.514		226.912	17596.6	1.5974		220.26	-14152	-1.0082		219.752	3.31984
401.114	0.211544	0.691		398.463	-9.52905	-1.584		389.293	-12.4238	-1.616		391.843	-9.02927	-0.886		394.756	-2.91614	-0.867		141.226	-31051.1	-2.3731		223.636	-7200.91	-1.9487		222.769	5994.24	1.784		222.745	12.6496	0.0551		372.529	29.3762	1.549		227.569	17600.3	1.6005		220.918	-14166.6	-1.0064		220.385	3.31379
402.163	0.3376	0.659		399.617	-9.45353	-1.592		390.742	-12.4551	-1.624		392.91	-9.01028	-0.853		395.823	-2.87785	-0.897		141.852	-31056.5	-2.3756		224.269	-7351.31	-1.9542		223.402	6136.48	1.7929		223.383	12.6827	0.0549		373.646	29.3186	1.552		228.227	17603.4	1.5999		221.555	-14179.6	-1.008		221.018	3.31049
403.253	0.467015	0.666		400.683	-9.35768	-1.572		391.826	-12.487	-1.647		393.96	-9.00735	-0.858		396.921	-2.83699	-0.899		142.514	-31061.5	-2.372		224.895	-7500.83	-1.9568		224.04	6280.46	1.8009		224.032	12.6857	0.054		374.745	29.2734	1.532		228.884	17607.5	1.5996		222.184	-14191.4	-1.0078		221.653	3.30882
404.32	0.590509	0.664		401.734	-9.27193	-1.585		392.876	-12.5095	-1.616		395.01	-9.00719	-0.856		397.971	-2.79544	-0.915		143.153	-31066.8	-2.3709		225.539	-7648.03	-1.9611		224.684	6425.48	1.8092		224.674	12.6982	0.0525		375.794	29.2314	1.474		229.542	17614.2	1.5976		222.816	-14203.1	-1.0072		222.287	3.30653
405.419	0.713297	0.701		402.831	-9.19946	-1.584		393.926	-12.5263	-1.594		396.208	-8.99063	-0.881		399.021	-2.76128	-0.876		143.799	-31069.6	-2.3708		226.16	-7794.33	-1.9639		225.324	6571.54	1.816		225.318	12.7183	0.0512		376.862	29.1889	1.385		230.2	17620.1	1.5964		223.447	-14216.6	-1.0069		222.94	3.30525
406.517	0.844151	0.709		404.247	-9.12885	-1.59		395.322	-12.5422	-1.631		397.327	-8.96329	-0.85		400.07	-2.73244	-0.874		144.441	-31071.7	-2.3706		226.795	-7941.67	-1.9667		225.97	6718.32	1.8221		225.944	12.6565	0.0542		377.93	29.1357	1.25		230.857	17625.2	1.5961		224.076	-14229.5	-1.0062		223.573	3.30214
407.583	0.982346	0.721		405.314	-9.05272	-1.592		396.069	-12.5567	-1.619		398.394	-8.95632	-0.851		401.579	-2.70301	-0.914		145.078	-31074.3	-2.3749		227.428	-8091.28	-1.9652		226.605	6864.81	1.8251		226.588	12.6663	0.0532		378.98	29.0807	1.094		231.515	17630.4	1.5944		224.72	-14241.5	-1.0076		224.207	3.29849
408.633	1.13385	0.711		406.685	-9.01095	-1.607		397.136	-12.571	-1.603		399.501	-8.95505	-0.866		402.298	-2.68066	-0.902		145.711	-31078.2	-2.3765		228.057	-8240.71	-1.9698		227.246	7011.14	1.8307		227.242	12.6535	0.0547		380.109	29.008	0.96		232.172	17637.1	1.5985		225.365	-14251.8	-1.0036		224.863	3.29604
409.776	1.28781	0.734		408.074	-8.95968	-1.582		398.237	-12.5744	-1.616		400.587	-8.94281	-0.878		403.711	-2.659	-0.884		146.359	-31084.1	-2.379		228.717	-8390.13	-1.9728		227.884	7159.36	1.8388		227.899	12.6848	0.0552		381.177	28.926	0.798		232.83	17644.9	1.5972		225.994	-14261.3	-1.0051		225.508	3.29265
410.843	1.4488	0.719		409.141	-8.91437	-1.59		399.639	-12.5742	-1.632		401.975	-8.91914	-0.866		404.796	-2.62491	-0.915		146.998	-31091.6	-2.3803		229.351	-8535.49	-1.9766		228.525	7308.05	1.8464		228.529	12.6345	0.0539		382.227	28.8265	0.677		233.487	17654.5	1.599		226.628	-14270.2	-1.0051		226.137	3.29242
411.892	1.60727	0.732		410.19	-8.86931	-1.575		401.032	-12.5701	-1.609		403.357	-8.90088	-0.879		405.845	-2.59366	-0.882		147.631	-31095.8	-2.3821		230.031	-8678.08	-1.9795		229.168	7456.73	1.8518		229.169	12.6494	0.0523		383.325	28.7053	0.527		234.145	17663.9	1.5967		227.273	-14278.8	-1.0031		226.784	3.2902
413.055	1.76903	0.729		411.28	-8.8027	-1.61		402.098	-12.567	-1.612		404.423	-8.89531	-0.869		407.35	-2.56003	-0.894		148.327	-31099.7	-2.3813		230.66	-8819.59	-1.9826		229.818	7607	1.8555		229.817	12.6969	0.0519		384.395	28.5682	0.434		234.802	17671.5	1.5985		227.908	-14287.3	-1.0005		227.436	3.29035
414.121	1.94371	0.76		412.347	-8.73839	-1.587		403.186	-12.5689	-1.636		405.473	-8.87068	-0.866		408.069	-2.5225	-0.884		149.007	-31102.5	-2.3834		231.292	-8962	-1.9844		230.449	7758.75	1.8596		230.438	12.7031	0.0527		385.463	28.3999	0.338		235.46	17678.1	1.5968		228.543	-14296.3	-1.0028		228.072	3.28988
415.492	2.11766	0.749		413.457	-8.66399	-1.584		404.267	-12.5652	-1.619		406.845	-8.85216	-0.863		409.12	-2.49266	-0.891		149.642	-31105.4	-2.3838		231.926	-9104.46	-1.9862		231.083	7911.69	1.8677		231.077	12.7014	0.0534		386.515	28.1987	0.234		236.118	17686.3	1.6001		229.173	-14305.5	-1.0009		228.701	3.28895
416.558	2.28494	0.747		414.562	-8.58718	-1.624		405.333	-12.556	-1.641		407.566	-8.81552	-0.859		410.275	-2.4625	-0.894		150.275	-31106	-2.3848		232.561	-9246.55	-1.9902		231.703	8066.86	1.876		231.702	12.6917	0.0539		387.61	27.9875	0.165		236.775	17695	1.5975		229.808	-14316.6	-1.0012		229.34	3.28891
417.68	2.45257	0.755		415.951	-8.53599	-1.584		406.752	-12.5374	-1.634		409.047	-8.80498	-0.874		411.343	-2.42063	-0.9		150.908	-31105	-2.3881		233.207	-9387.02	-1.9945		232.344	8222.98	1.8846		232.343	12.6622	0.0535		388.679	27.7646	0.073		237.433	17703.8	1.5975		230.436	-14328.6	-1.0019		229.969	3.28648
418.795	2.61827	0.775		417.018	-8.45125	-1.595		408.147	-12.5208	-1.636		410.114	-8.76425	-0.881		412.911	-2.37138	-0.919		151.551	-31105.1	-2.386		233.842	-9526.94	-2.0001		233.002	8380.33	1.8942		232.979	12.6248	0.0539		389.729	27.5353	0.029		238.09	17711.3	1.5982		231.071	-14340.6	-0.9992		230.621	3.28674
420.204	2.78072	0.724		418.152	-8.35692	-1.592		409.536	-12.5048	-1.609		411.164	-8.72707	-0.876		413.63	-2.32746	-0.877		152.186	-31105.7	-2.3859		234.48	-9666.18	-2.0034		233.632	8538.79	1.8984		233.632	12.5597	0.0521		390.78	27.2841	-0.052		238.748	17720.7	1.5977		231.72	-14353.1	-1.0014		231.253	3.28512
421.288	2.94176	0.757		419.554	-8.28393	-1.612		410.602	-12.4943	-1.616		412.215	-8.69395	-0.851		414.681	-2.28935	-0.882		152.829	-31105.8	-2.3861		235.104	-9801.88	-1.9999		234.271	8698.15	1.9019		234.264	12.4911	0.0496		391.915	27.0064	-0.094		239.405	17732.4	1.6005		232.36	-14365.1	-1.001		231.887	3.28642
422.337	3.10155	0.783		420.623	-8.20633	-1.622		411.7	-12.4841	-1.616		413.306	-8.64705	-0.876		415.779	-2.25466	-0.885		153.53	-31104.8	-2.3838		235.737	-9933.32	-2.0021		234.922	8858.41	1.9085		234.891	12.4821	0.0499		392.983	26.7063	-0.193		240.063	17744.6	1.6013		232.992	-14376.2	-1.0002		232.543	3.28602
423.888	3.25535	0.772		421.733	-8.13053	-1.594		412.815	-12.4763	-1.649		414.69	-8.59941	-0.843		416.83	-2.23245	-0.892		154.23	-31106	-2.3813		236.394	-10063.2	-2.0021		235.55	9018.85	1.9148		235.529	12.4351	0.0515		394.033	26.3838	-0.241		240.72	17755.5	1.6021		233.631	-14387	-1.0009		233.178	3.28757
424.609	3.40433	0.793		422.8	-8.0821	-1.614		413.865	-12.4717	-1.644		415.758	-8.54638	-0.853		417.923	-2.21875	-0.922		154.939	-31108.2	-2.3831		237.046	-10193.2	-2.0047		236.18	9181.75	1.9226		236.179	12.4713	0.0506		395.128	26.0363	-0.29		241.378	17765.8	1.6006		234.269	-14396.7	-1.0017		233.809	3.28597
425.707	3.54162	0.757		423.85	-8.02931	-1.584		415.004	-12.4624	-1.638		416.704	-8.49186	-0.856		418.991	-2.20325	-0.892		155.594	-31111.3	-2.3803		237.678	-10321.9	-2.0079		236.804	9346.65	1.9286		236.827	12.4493	0.0508		396.202	25.6752	-0.283		242.036	17776.6	1.6044		234.913	-14406.7	-0.9981		234.441	3.28416
427.126	3.67728	0.781		424.9	-7.98202	-1.58		416.071	-12.4484	-1.628		418.439	-8.45452	-0.864		420.429	-2.17905	-0.932		156.224	-31115.3	-2.3796		238.31	-10448.6	-2.0125		237.599	9511.74	1.9349		237.464	12.4012	0.0523		397.278	25.2833	-0.353		242.693	17785.2	1.6067		235.549	-14415.6	-1.0008		235.074	3.2833
428.651	3.81202	0.79		425.994	-7.94114	-1.597		417.121	-12.4291	-1.645		419.507	-8.42902	-0.871		421.496	-2.15253	-0.882		156.894	-31119.1	-2.3777		238.971	-10576.1	-2.0153		238.256	9677.05	1.9393		238.098	12.3869	0.0531		398.352	24.8629	-0.399		243.351	17795.6	1.6098		236.17	-14423.8	-0.9996		235.703	3.28211
429.717	3.94225	0.798		427.383	-7.91577	-1.599		418.566	-12.417	-1.662		420.557	-8.39932	-0.883		422.331	-2.13507	-0.891		157.53	-31122.5	-2.3737		239.59	-10701.3	-2.0178		238.886	9843.28	1.9423		238.723	12.3036	0.052		399.467	24.438	-0.431		244.008	17807.9	1.6116		236.8	-14432.9	-1.0002		236.335	3.28016
430.42	4.05857	0.788		428.451	-7.88286	-1.607		419.287	-12.4059	-1.637		421.607	-8.35111	-0.868		423.398	-2.11774	-0.869		158.161	-31126.1	-2.3715		240.229	-10824.9	-2.0162		239.525	10010.3	1.9446		239.368	12.2603	0.0484		400.519	23.9876	-0.459		244.666	17821	1.6099		237.432	-14443.7	-1.0001		236.962	3.27614
431.469	4.18167	0.798		429.557	-7.85009	-1.597		420.336	-12.3918	-1.619		422.701	-8.32046	-0.876		424.496	-2.10559	-0.879		158.792	-31128.4	-2.3743		240.863	-10945.5	-2.0155		240.177	10176.9	1.9518		240.017	12.3401	0.0494		401.618	23.5183	-0.48		245.323	17833.2	1.6105		238.091	-14453.7	-0.9991		237.597	3.27414
432.567	4.29943	0.798		430.942	-7.83082	-1.6		421.46	-12.3769	-1.643		423.767	-8.28553	-0.858		425.554	-2.08811	-0.748		159.493	-31128.2	-2.3751		241.499	-11065.5	-2.0238		240.815	10342.6	1.9578		240.657	12.3518	0.0484		402.754	23.0181	-0.525		245.981	17844.1	1.6105		238.729	-14465.2	-0.9993		238.226	3.27312
433.635	4.41602	0.78		432.009	-7.79772	-1.592		422.527	-12.3661	-1.628		424.817	-8.25018	-0.851		426.968	-2.09059	-0.649		160.169	-31127.5	-2.3774		242.172	-11180.2	-2.0289		241.437	10507.5	1.9595		241.297	12.3088	0.0494		403.826	22.5121	-0.553		246.639	17855.8	1.6087		239.364	-14477.9	-0.9973		238.857	3.2706
434.685	4.52104	0.798		433.058	-7.75186	-1.619		423.576	-12.3579	-1.651		425.868	-8.20323	-0.878		427.67	-2.09282	-0.561		160.801	-31127.1	-2.3781		242.834	-11290.4	-2.0326		242.097	10671.2	1.9637		241.945	12.1963	0.0477		404.897	21.9792	-0.567		247.296	17867.3	1.6084		240.012	-14491.5	-0.9978		239.514	3.26599
435.735	4.62694	0.79		434.213	-7.71438	-1.609		424.626	-12.3513	-1.663		426.918	-8.17472	-0.868		428.72	-2.09515	-0.461		161.434	-31127	-2.3743		243.471	-11397.8	-2.0343		242.744	10834.1	1.9661		242.576	12.1919	0.0491		405.966	21.425	-0.599		247.954	17878.5	1.6092		240.662	-14505	-0.9952		240.144	3.26081
437.158	4.73139	0.806		435.28	-7.67705	-1.579		426.035	-12.3491	-1.663		427.968	-8.13426	-0.873		429.811	-2.09066	-0.376		162.071	-31129.4	-2.3745		244.128	-11501.8	-2.0371		243.412	10996.3	1.9707		243.203	12.2202	0.0479		407.019	20.8424	-0.606		248.611	17888.9	1.6081		241.284	-14518.2	-0.9988		240.775	3.25684
438.561	4.82472	0.808		436.329	-7.65468	-1.592		427.12	-12.3389	-1.65		429.018	-8.09299	-0.874		430.891	-2.08414	-0.295		162.71	-31128.9	-2.3723		244.761	-11603.2	-2.0396		244.043	11157.5	1.972		243.827	12.2131	0.0472		408.07	20.2436	-0.636		249.269	17898.1	1.6038		241.93	-14531	-0.9978		241.394	3.24953
439.628	4.91966	0.826		437.694	-7.64464	-1.617		428.169	-12.3304	-1.651		430.385	-8.0578	-0.883		431.976	-2.06342	-0.203		163.346	-31126.8	-2.3716		245.392	-11703.2	-2.0392		244.679	11317.7	1.9724		244.464	12.2223	0.0469		409.12	19.6097	-0.631		249.926	17907.3	1.6045		242.565	-14544	-0.9983		242.037	3.24245
441.046	5.00322	0.796		438.761	-7.62908	-1.609		429.266	-12.3197	-1.626		431.767	-7.9974	-0.848		433.061	-2.03559	-0.151		163.988	-31124.7	-2.373		246.087	-11802.5	-2.0431		245.333	11475.8	1.9759		245.1	12.1906	0.0472		410.183	18.9689	-0.661		250.584	17918.7	1.6012		243.201	-14555.5	-0.9995		242.665	3.2349
442.131	5.08507	0.8		439.858	-7.62323	-1.592		430.36	-12.3166	-1.623		432.834	-7.94709	-0.866		434.127	-2.0022	-0.088		164.628	-31123	-2.3733		246.766	-11899.5	-2.0464		245.973	11631.8	1.9775		245.721	12.1836	0.0504		411.252	18.3206	-0.633		251.241	17932	1.6037		243.86	-14567.5	-1.0011		243.298	3.22948
443.198	5.16831	0.803		440.562	-7.58558	-1.632		431.427	-12.3132	-1.633		433.884	-7.90295	-0.865		435.248	-1.9634	-0.036		165.268	-31121	-2.3706		247.406	-11991.8	-2.0512		246.645	11785.1	1.9802		246.348	12.1368	0.0504		412.315	17.6459	-0.689		251.899	17946.9	1.6031		244.497	-14578.5	-1.0001		243.92	3.22563
444.265	5.25883	0.825		442.066	-7.54159	-1.604		432.548	-12.3086	-1.643		434.933	-7.84168	-0.866		436.314	-1.92334	0.023		165.907	-31115.8	-2.3698		248.028	-12081.9	-2.0507		247.28	11938.7	1.9828		246.989	12.0991	0.0536		413.383	16.9441	-0.715		252.557	17960.6	1.6018		245.136	-14589.6	-1.0011		244.558	3.22634
445.362	5.34258	0.833		443.133	-7.48604	-1.612		433.616	-12.2977	-1.646		436.301	-7.7844	-0.868		437.365	-1.87138	0.036		166.558	-31110.3	-2.3688		248.667	-12172.2	-2.0492		247.911	12091.3	1.9869		247.624	12.0034	0.0507		414.434	16.2229	-0.719		253.214	17972.5	1.6015		245.774	-14602	-1.0036		245.186	3.22437
446.413	5.41678	0.83		444.183	-7.42522	-1.635		434.665	-12.2823	-1.628		437.385	-7.7209	-0.879		438.868	-1.81934	0.1		167.192	-31107.3	-2.3698		249.289	-12260.7	-2.0529		248.543	12240.7	1.9909		248.268	11.9838	0.0523		415.529	15.497	-0.715		253.872	17982.8	1.6028		246.395	-14615.1	-1.0021		245.817	3.22247
447.821	5.48266	0.826		445.27	-7.35454	-1.609		435.763	-12.2764	-1.635		438.471	-7.67654	-0.873		439.637	-1.75886	0.171		167.826	-31106.7	-2.3716		249.925	-12347.6	-2.0536		249.182	12388.5	1.9931		248.908	11.9392	0.0541		416.597	14.7607	-0.73		254.529	17990.8	1.602		247.034	-14628.8	-1.0062		246.445	3.2201
449.253	5.54484	0.823		446.385	-7.32408	-1.592		437.207	-12.2596	-1.641		439.956	-7.65613	-0.866		440.686	-1.69935	0.191		168.462	-31102.9	-2.3721		250.585	-12432	-2.0538		249.819	12536	1.9943		249.53	11.9093	0.0546		417.647	14.0112	-0.755		255.187	17996.9	1.6033		247.69	-14642	-1.0039		247.078	3.22126
449.956	5.59785	0.83		447.751	-7.30024	-1.584		438.604	-12.2489	-1.651		441.345	-7.63842	-0.879		441.787	-1.64096	0.236		169.088	-31100.8	-2.3763		251.235	-12512.6	-2.0555		250.443	12680.3	1.997		250.167	11.9154	0.0556		418.698	13.2397	-0.76		255.844	18004.9	1.6035		248.34	-14654.1	-1.0029		247.706	3.22412
451.078	5.65402	0.846		448.87	-7.26757	-1.595		438.958	-12.2367	-1.643		442.461	-7.59466	-0.861		442.855	-1.56772	0.282		169.787	-31098.1	-2.3798		251.872	-12592.1	-2.058		251.094	12823.4	2.0008		250.8	11.8895	0.0564		419.82	12.451	-0.75		256.502	18014	1.6027		248.98	-14667.2	-1.0028		248.339	3.22715
452.496	5.70288	0.846		450.255	-7.25968	-1.625		440.089	-12.221	-1.652		443.512	-7.54968	-0.866		443.904	-1.49682	0.28		170.488	-31095.1	-2.3799		252.507	-12672.9	-2.0599		251.747	12965.1	2.002		251.436	11.8553	0.0571		420.936	11.6557	-0.765		257.159	18024	1.6072		249.616	-14680.3	-1.0041		248.958	3.23059
453.215	5.75256	0.846		451.322	-7.23688	-1.614		441.156	-12.2059	-1.649		444.609	-7.52271	-0.879		444.995	-1.41381	0.304		171.136	-31092.2	-2.3816		253.13	-12752.9	-2.0652		252.378	13106.1	2.0064		252.083	11.795	0.055		421.987	10.833	-0.791		257.817	18034.9	1.6085		250.257	-14691.7	-1.0031		249.6	3.23626
454.617	5.79452	0.826		452.371	-7.22133	-1.623		442.594	-12.18	-1.65		445.693	-7.5103	-0.871		446.281	-1.33404	0.342		171.78	-31087.9	-2.3843		253.769	-12830.3	-2.0657		253.013	13245.1	2.0109		252.716	11.7399	0.0546		423.085	10.0088	-0.806		258.475	18044.4	1.6083		250.876	-14703.5	-1.0058		250.229	3.24181
455.832	5.83584	0.834		453.421	-7.18739	-1.589		443.313	-12.1516	-1.654		446.779	-7.48562	-0.866		447.35	-1.24866	0.372		172.419	-31084.6	-2.3843		254.426	-12905.4	-2.068		253.652	13383.5	2.0136		253.351	11.6348	0.0533		424.136	9.18148	-0.815		259.132	18052.4	1.6131		251.527	-14714	-1.0056		250.863	3.24791
456.552	5.87685	0.857		454.512	-7.18827	-1.605		444.448	-12.1287	-1.662		447.952	-7.46642	-0.881		448.474	-1.16612	0.373		173.041	-31079.6	-2.3853		255.059	-12980.2	-2.0726		254.292	13520.1	2.0163		253.997	11.5994	0.0543		425.23	8.33024	-0.809		259.79	18058.8	1.6128		252.155	-14723.9	-1.0045		251.499	3.25445
457.601	5.90947	0.862		455.579	-7.19149	-1.619		445.515	-12.1025	-1.635		449.02	-7.44641	-0.886		449.542	-1.07156	0.411		173.735	-31074.8	-2.3851		255.701	-13052.5	-2.0734		254.934	13652.8	2.0178		254.637	11.6121	0.0513		426.312	7.4622	-0.821		260.447	18063.5	1.611		252.789	-14733.4	-1.0045		252.128	3.26121
458.651	5.94898	0.84		456.688	-7.19153	-1.63		446.564	-12.0737	-1.647		450.125	-7.43421	-0.876		450.639	-0.975256	0.398		174.412	-31072.2	-2.3868		256.351	-13122.9	-2.0737		255.586	13785.4	2.0206		255.275	11.4959	0.0511		427.379	6.59816	-0.82		261.105	18068.6	1.6108		253.447	-14742	-1.0055		252.786	3.26907
459.701	5.98937	0.837		458.126	-7.18936	-1.626		447.613	-12.0503	-1.662		451.513	-7.42285	-0.873		452.083	-0.874271	0.454		175.048	-31072.5	-2.3865		257.023	-13188.5	-2.0758		256.225	13917.3	2.0231		255.925	11.4595	0.0516		428.43	5.71534	-0.854		261.762	18075	1.6121		254.081	-14749	-1.0076		253.435	3.27601
461.144	6.02999	0.847		459.273	-7.19048	-1.575		448.708	-12.0256	-1.647		452.891	-7.39728	-0.876		453.167	-0.767616	0.464		175.68	-31073.8	-2.3841		257.661	-13252.9	-2.0771		256.869	14047.9	2.0249		256.548	11.3956	0.0483		429.528	4.82814	-0.854		262.42	18080.7	1.6107		254.714	-14755.9	-1.0088		254.065	3.28213
462.228	6.07077	0.85		460.341	-7.17316	-1.64		449.776	-12.0086	-1.663		453.821	-7.37536	-0.868		454.218	-0.655169	0.476		176.314	-31076.8	-2.3796		258.293	-13317	-2.0796		257.507	14178.1	2.0264		257.194	11.3894	0.0475		430.596	3.92864	-0.851		263.078	18085.3	1.6119		255.368	-14764.6	-1.0094		254.698	3.28882
463.277	6.10424	0.845		461.391	-7.18421	-1.62		450.826	-11.9888	-1.652		455.283	-7.37365	-0.876		455.267	-0.535779	0.512		176.933	-31080.5	-2.3795		258.927	-13377.2	-2.0789		258.139	14306	2.0292		257.821	11.3771	0.0468		431.646	3.03051	-0.864		263.735	18089.7	1.6085		255.997	-14773.8	-1.0089		255.328	3.29398
464.674	6.13604	0.847		462.489	-7.17073	-1.607		452.477	-11.9612	-1.642		456.651	-7.34258	-0.896		456.317	-0.417953	0.514		177.57	-31083.7	-2.379		259.554	-13434.9	-2.0784		258.774	14432	2.0313		258.455	11.3051	0.0486		432.697	2.13594	-0.869		264.393	18096.2	1.6076		256.628	-14782.6	-1.0101		255.956	3.29712
465.828	6.15801	0.849		463.585	-7.149	-1.62		453.561	-11.9325	-1.642		457.718	-7.2992	-0.86		457.414	-0.296277	0.502		178.264	-31087.3	-2.3773		260.191	-13490.1	-2.0809		259.442	14554.1	2.0321		259.081	11.2912	0.0498		433.827	1.25178	-0.879		265.05	18103.5	1.6053		257.259	-14791.2	-1.0081		256.615	3.301
466.549	6.17571	0.826		464.653	-7.14849	-1.619		454.628	-11.9081	-1.642		458.421	-7.26722	-0.848		458.828	-0.159402	0.553		178.928	-31089.8	-2.3791		260.831	-13544.4	-2.0822		260.091	14673.2	2.0337		259.708	11.2946	0.0496		434.907	0.37629	-0.879		265.708	18109.5	1.5997		257.894	-14800	-1.0073		257.245	3.30614
467.646	6.19048	0.862		465.702	-7.10987	-1.636		455.71	-11.8885	-1.665		459.798	-7.25875	-0.879		459.579	-0.022156	0.553		179.634	-31091.8	-2.3775		261.474	-13596.3	-2.0829		260.724	14790.3	2.0347		260.34	11.2733	0.0496		436.022	-0.4947	-0.892		266.365	18115.6	1.5998		258.533	-14808.9	-1.0094		257.897	3.31154
469.014	6.20815	0.865		467.073	-7.08605	-1.618		456.778	-11.8656	-1.632		461.297	-7.25499	-0.902		460.68	0.121318	0.562		180.327	-31094.8	-2.376		262.112	-13647.8	-2.0823		261.373	14906.6	2.0375		260.997	11.2258	0.0524		437.12	-1.34543	-0.886		267.023	18121.8	1.5997		259.169	-14817.4	-1.0112		258.534	3.31592
470.13	6.22687	0.847		468.192	-7.0563	-1.621		457.92	-11.8428	-1.65		462.411	-7.24972	-0.874		461.747	0.271109	0.595		181.01	-31098.5	-2.3731		262.759	-13699.1	-2.0838		262.011	15020.8	2.039		261.631	11.1932	0.0491		438.17	-2.18117	-0.914		267.68	18127.5	1.6021		259.892	-14826.9	-1.0092		259.166	3.32158
471.5	6.23604	0.842		469.259	-7.03406	-1.626		459.376	-11.8145	-1.657		463.479	-7.23726	-0.865		462.797	0.422013	0.582		181.709	-31099.7	-2.3742		263.39	-13751.7	-2.0836		262.657	15133.5	2.0405		262.291	11.1709	0.0486		439.302	-3.00112	-0.904		268.338	18133.7	1.6002		260.525	-14835.1	-1.0107		259.795	3.32667
472.888	6.24191	0.867		470.38	-7.02976	-1.613		460.461	-11.7907	-1.64		464.529	-7.20888	-0.876		463.846	0.571445	0.588		182.402	-31103.3	-2.3763		264.08	-13803	-2.0798		263.296	15243.9	2.0405		262.917	11.148	0.0524		440.42	-3.80965	-0.914		268.996	18138.9	1.6031		261.156	-14843.6	-1.0105		260.424	3.33339
473.956	6.25023	0.87		471.448	-7.00433	-1.634		461.511	-11.7724	-1.616		465.628	-7.20358	-0.868		464.896	0.73067	0.621		183.093	-31105.3	-2.3783		264.717	-13850.9	-2.0808		263.933	15351.6	2.0413		263.554	11.1469	0.0532		441.631	-4.60263	-0.912		269.653	18141.9	1.6044		261.789	-14853.9	-1.0102		261.077	3.33953
475.352	6.25269	0.842		472.497	-6.9722	-1.639		462.561	-11.7608	-1.668		466.678	-7.17961	-0.881		466.017	0.890848	0.591		183.752	-31106.9	-2.3786		265.367	-13896	-2.0796		264.586	15458.9	2.0428		264.175	11.1179	0.0524		442.698	-5.37479	-0.912		270.311	18145	1.6047		262.42	-14865.1	-1.0072		261.712	3.34524
476.055	6.2554	0.862		473.547	-6.97539	-1.659		463.61	-11.7411	-1.649		467.769	-7.15964	-0.884		467.084	1.05334	0.616		184.391	-31108	-2.3776		266.006	-13939.2	-2.0798		265.224	15567	2.0441		264.816	11.1172	0.0537		443.822	-6.12443	-0.922		270.968	18149.9	1.606		263.058	-14877.1	-1.0052		262.343	3.34844
477.492	6.26149	0.85		474.639	-6.97468	-1.624		464.705	-11.7302	-1.67		468.853	-7.1319	-0.876		468.134	1.21346	0.646		185.049	-31108.4	-2.3768		266.63	-13982.5	-2.079		265.872	15673.9	2.0434		265.523	11.0427	0.0542		444.904	-6.85796	-0.907		271.626	18153.7	1.6091		263.693	-14888.5	-1.0055		262.978	3.34725
478.259	6.2616	0.841		475.706	-6.95654	-1.621		466.11	-11.7182	-1.647		469.921	-7.12804	-0.889		469.499	1.38102	0.61		185.697	-31108.6	-2.3768		267.266	-14024.6	-2.0784		266.513	15779.2	2.0459		266.157	11.024	0.0538		445.976	-7.58199	-0.924		272.283	18158.5	1.6105		264.33	-14898.2	-1.0053		263.617	3.34584
479.323	6.25307	0.874		476.755	-6.94305	-1.634		467.196	-11.7057	-1.64		470.971	-7.10283	-0.861		471.041	1.55782	0.649		186.333	-31109.3	-2.3786		267.894	-14066.8	-2.0756		267.163	15884	2.0475		266.789	11.0448	0.0529		447.044	-8.28078	-0.932		272.941	18165.2	1.6146		264.977	-14907.9	-1.0033		264.249	3.34312
480.749	6.24628	0.876		477.806	-6.92079	-1.661		468.582	-11.6827	-1.644		471.673	-7.08346	-0.868		471.81	1.73838	0.679		187.016	-31109.1	-2.3816		268.531	-14109.3	-2.0737		267.804	15988.6	2.0463		267.445	11.0809	0.0547		448.095	-8.96997	-0.938		273.599	18171.8	1.6189		265.627	-14916.5	-0.9995		264.899	3.34024
481.834	6.24144	0.881		478.905	-6.87681	-1.634		469.666	-11.6556	-1.63		473.069	-7.07334	-0.882		473.182	1.93639	0.659		187.687	-31108.9	-2.3841		269.177	-14150.1	-2.0762		268.438	16091.9	2.0498		268.083	11.0593	0.0567		449.145	-9.63733	-0.95		274.256	18177.2	1.6204		266.255	-14924.3	-1.0015		265.527	3.33516
482.882	6.23549	0.866		479.956	-6.85362	-1.627		470.73	-11.6311	-1.642		474.212	-7.0744	-0.901		474.249	2.13755	0.674		188.331	-31108.7	-2.3838		269.832	-14188.6	-2.078		269.089	16192.4	2.0511		268.733	11.0297	0.056		450.271	-10.2821	-0.945		274.914	18182.6	1.6204		266.894	-14932.1	-0.9997		266.16	3.33304
484.353	6.22715	0.868		481.327	-6.83222	-1.604		471.814	-11.6019	-1.659		475.432	-7.06388	-0.891		475.552	2.33375	0.692		188.951	-31107	-2.3824		270.473	-14224.3	-2.0816		269.72	16291.8	2.0549		269.367	11.0611	0.054		451.353	-10.9031	-0.947		275.571	18187.2	1.6201		267.533	-14941	-0.9967		266.781	3.32764
485.437	6.21792	0.874		482.465	-6.79385	-1.652		472.881	-11.5827	-1.66		476.54	-7.03116	-0.881		476.619	2.52047	0.694		189.594	-31104.4	-2.3837		271.097	-14259.4	-2.0817		270.355	16391.5	2.0597		269.988	11.127	0.0565		452.429	-11.513	-0.935		276.229	18192.6	1.6183		268.172	-14951.1	-0.9957		267.423	3.32142
486.535	6.20033	0.881		483.86	-6.7597	-1.628		474.325	-11.5474	-1.65		477.975	-6.99786	-0.876		477.668	2.71471	0.674		190.226	-31100.3	-2.3849		271.756	-14292	-2.0842		271.007	16488.6	2.0621		270.626	11.0769	0.0562		453.498	-12.089	-0.975		276.886	18194.8	1.6196		268.814	-14962.9	-0.9987		268.072	3.31615
487.598	6.19055	0.881		484.927	-6.70387	-1.633		475.063	-11.5137	-1.674		479.148	-7.00087	-0.83		478.718	2.9148	0.694		190.861	-31095.2	-2.3859		272.396	-14324.3	-2.0863		271.64	16584	2.0648		271.26	11.0932	0.0536		454.548	-12.6623	-0.963		277.544	18197.4	1.6165		269.469	-14973.6	-1.0005		268.689	3.30964
488.665	6.1791	0.877		486.051	-6.67552	-1.643		476.147	-11.4817	-1.629		480.536	-6.98609	-0.757		479.854	3.12032	0.709		191.509	-31089.7	-2.3861		273.029	-14356.3	-2.084		272.273	16677.8	2.0663		271.897	11.0507	0.0503		455.599	-13.219	-0.977		278.201	18198.1	1.6158		270.097	-14984.5	-1.003		269.339	3.30218
489.715	6.16915	0.849		487.437	-6.62801	-1.638		477.602	-11.4512	-1.67		481.621	-6.97807	-0.553		480.922	3.31762	0.694		192.211	-31085.1	-2.3869		273.648	-14387.4	-2.0836		272.929	16770.2	2.0683		272.518	11.0457	0.053		456.732	-13.7541	-0.947		278.859	18199.5	1.6153		270.734	-14997.1	-1.0027		269.964	3.28961
490.764	6.15564	0.851		488.504	-6.56805	-1.641		479.037	-11.4193	-1.662		483.009	-6.97062	-0.408		481.972	3.52994	0.711		192.861	-31078.5	-2.3864		274.283	-14414.3	-2.0865		273.56	16859.4	2.0708		273.167	11.0241	0.0545		457.8	-14.2607	-0.983		279.517	18202.6	1.6121		271.371	-15009.5	-1.0051		270.6	3.27604
492.181	6.14154	0.875		489.609	-6.52201	-1.626		479.758	-11.3866	-1.662		484.076	-6.98613	-0.216		483.072	3.74465	0.749		193.496	-31072.6	-2.3831		274.928	-14439	-2.0879		274.193	16947.1	2.0733		273.786	11.0004	0.0538		458.867	-14.7563	-0.983		280.174	18203.5	1.6091		271.991	-15021	-1.0104		271.226	3.26404
493.265	6.1291	0.893		490.994	-6.46714	-1.625		481.408	-11.3497	-1.667		485.173	-6.98524	-0.084		484.156	3.96324	0.717		194.13	-31065.6	-2.3818		275.572	-14463.3	-2.0875		274.823	17033.7	2.0721		274.415	10.9614	0.0541		459.955	-15.2315	-0.975		280.832	18205.1	1.6083		272.629	-15034.3	-1.0084		271.863	3.24846
494.364	6.10476	0.877		492.06	-6.40589	-1.638		482.539	-11.3103	-1.657		486.242	-6.98595	0.045		485.241	4.18045	0.75		194.76	-31056.8	-2.3798		276.208	-14488.9	-2.0889		275.47	17120	2.0736		275.037	11.0275	0.0553		461.072	-15.6774	-0.953		281.489	18205.7	1.6093		274.289	-15048.1	-1.0082		272.496	3.23307
495.739	6.08396	0.875		493.11	-6.34629	-1.63		483.665	-11.2702	-1.664		487.354	-6.99276	0.141		486.309	4.38712	0.742		195.397	-31046.9	-2.3813		276.859	-14517.2	-2.0912		276.111	17205.8	2.075		275.678	11.0453	0.0547		462.196	-16.1116	-0.97		282.147	18208.1	1.61		274.911	-15061.4	-1.0102		273.128	3.21972
496.824	6.05542	0.877		494.159	-6.29916	-1.653		484.732	-11.2337	-1.651		488.47	-7.01032	0.227		487.358	4.59097	0.737		196.051	-31037.3	-2.382		277.52	-14544.6	-2.0927		276.741	17288.3	2.075		276.305	11.0415	0.054		463.282	-16.5081	-0.987		282.804	18208.2	1.609		275.548	-15074.4	-1.014		273.76	3.20763
497.874	6.02833	0.879		495.579	-6.26118	-1.655		485.834	-11.1955	-1.659		489.52	-7.02159	0.328		488.86	4.77961	0.773		196.688	-31028.1	-2.378		278.174	-14570.3	-2.0954		277.377	17369	2.0754		276.942	11.0616	0.0563		464.332	-16.8968	-0.98		283.462	18208.4	1.61		276.193	-15085.9	-1.012		274.393	3.19584
498.923	5.99522	0.885		496.694	-6.21612	-1.646		486.901	-11.1602	-1.66		490.649	-7.03554	0.384		489.58	4.96603	0.77		197.33	-31019.6	-2.3788		278.836	-14593.9	-2.0964		278.025	17448.1	2.0731		277.571	11.0438	0.0571		465.401	-17.2636	-1		284.12	18209.2	1.6116		276.845	-15097.3	-1.0148		275.031	3.18287
500.077	5.96988	0.879		498.065	-6.18957	-1.657		488.196	-11.128	-1.675		491.716	-7.05459	0.472		490.723	5.15258	0.754		197.983	-31011.2	-2.3786		279.473	-14616.6	-2.0998		278.656	17524	2.0745		278.214	11.0027	0.0584		466.45	-17.6164	-0.977		284.777	18211.2	1.6111		277.496	-15107.7	-1.011		275.674	3.17018
501.144	5.93308	0.872		499.179	-6.17724	-1.641		489.281	-11.0889	-1.638		492.836	-7.09379	0.52		491.839	5.33773	0.765		198.626	-31000.5	-2.3743		280.147	-14640.4	-2.1038		279.29	17598.9	2.0745		278.856	10.9806	0.0579		467.579	-17.9355	-0.983		285.435	18214.9	1.6124		278.135	-15118.2	-1.0131		276.316	3.15718
502.508	5.90142	0.88		500.271	-6.16376	-1.615		490.348	-11.0508	-1.633		493.904	-7.12069	0.609		492.888	5.51225	0.795		199.262	-30988.9	-2.3751		280.786	-14663.5	-2.1035		279.942	17672.2	2.0754		279.487	10.9752	0.0578		468.647	-18.2378	-0.993		286.092	18219	1.6126		278.766	-15127.6	-1.0127		276.946	3.14295
503.576	5.88181	0.87		501.337	-6.15877	-1.635		491.771	-11.0103	-1.663		494.954	-7.13734	0.662		494.035	5.67348	0.765		199.893	-30978.9	-2.3758		281.42	-14687.7	-2.1061		280.601	17744	2.0774		280.128	10.9101	0.0578		469.697	-18.5124	-0.998		286.75	18222	1.6123		279.399	-15136.6	-1.0104		277.577	3.12926
504.625	5.85858	0.869		502.704	-6.15758	-1.656		492.855	-10.9705	-1.665		496.176	-7.12755	0.692		495.102	5.83244	0.77		200.537	-30972.1	-2.3778		282.069	-14711.3	-2.1053		281.234	17816.7	2.0783		280.75	10.8839	0.0586		470.798	-18.786	-0.993		287.407	18223.5	1.6118		280.028	-15145.9	-1.0125		278.208	3.11419
505.724	5.83436	0.886		503.813	-6.13954	-1.62		493.905	-10.9402	-1.647		497.242	-7.103	0.755		496.152	5.98562	0.786		201.174	-30964.4	-2.3808		282.707	-14732.7	-2.1051		281.872	17888.6	2.0818		281.398	10.8648	0.0602		471.866	-19.0279	-1.01		288.065	18224.9	1.6106		280.661	-15155.1	-1.0145		278.842	3.09891
507.228	5.81232	0.868		505.198	-6.14317	-1.55		495.478	-10.904	-1.642		498.381	-7.08743	0.799		497.2	6.13354	0.786		201.812	-30955	-2.3794		283.342	-14757.5	-2.1053		282.521	17960.7	2.0814		282.044	10.8113	0.0605		472.966	-19.2543	-1.01		288.722	18227.5	1.6114		281.352	-15162.8	-1.014		279.482	3.08417
507.948	5.78173	0.881		506.265	-6.14536	-1.421		496.216	-10.8676	-1.661		499.448	-7.0677	0.794		498.25	6.27083	0.763		202.442	-30945.2	-2.3771		283.991	-14784	-2.1058		283.162	18031.5	2.0808		282.67	10.7953	0.0592		474.027	-19.4606	-1.011		289.38	18231.3	1.6117		281.997	-15172	-1.0123		280.111	3.06814
508.998	5.7521	0.911		507.315	-6.12573	-1.246		497.265	-10.8338	-1.67		500.499	-7.02902	0.854		499.338	6.40628	0.803		203.081	-30936.5	-2.3774		284.629	-14809	-2.1044		283.805	18101	2.0854		283.317	10.7507	0.0585		475.077	-19.6591	-0.98		290.038	18233.5	1.6114		282.629	-15182.5	-1.0123		280.73	3.05023
510.048	5.71639	0.874		508.469	-6.13561	-1.109		498.637	-10.7957	-1.634		501.548	-6.98834	0.887		500.404	6.53298	0.791		203.729	-30927.3	-2.3766		285.255	-14833	-2.1026		284.449	18167.6	2.0885		283.954	10.7044	0.0575		476.162	-19.8188	-1.021		290.695	18233.9	1.6126		283.262	-15192.7	-1.0088		281.373	3.03786
511.182	5.6848	0.881		509.537	-6.14622	-0.912		499.705	-10.764	-1.662		502.597	-6.93809	0.925		501.848	6.66147	0.8		204.37	-30920.7	-2.3766		285.917	-14855.5	-2.103		285.08	18232.3	2.0893		284.576	10.6943	0.0579		476.885	-19.9783	-1.011		291.353	18233.8	1.6139		283.916	-15202.7	-1.0128		282.009	3.02389
512.567	5.65353	0.884		510.586	-6.13927	-0.759		500.754	-10.7337	-1.626		503.648	-6.86616	0.917		502.932	6.77862	0.803		204.995	-30913.6	-2.3793		286.551	-14874.1	-2.1027		285.713	18294.3	2.0898		285.217	10.7166	0.0577		478.283	-20.141	-1.036		292.01	18234.2	1.6139		284.55	-15211	-1.011		282.64	3.01058
513.634	5.62482	0.866		511.685	-6.11774	-0.668		502.2	-10.7041	-1.637		504.742	-6.79418	0.953		504.047	6.89256	0.821		205.648	-30906.9	-2.378		287.198	-14893.4	-2.1045		286.363	18355.8	2.0888		285.846	10.6976	0.0562		479.43	-20.293	-1.023		292.668	18234.8	1.6129		285.183	-15217.9	-1.0103		283.295	2.99802
515.053	5.59776	0.863		512.773	-6.08023	-0.541		503.679	-10.6743	-1.644		505.824	-6.70904	0.983		505.115	7.00046	0.826		206.299	-30902.1	-2.3786		287.834	-14911.5	-2.1047		287	18415.7	2.0893		286.492	10.673	0.0556		480.495	-20.424	-1.016		293.325	18235.8	1.6139		285.815	-15224.9	-1.0106		283.929	2.98136
516.137	5.5647	0.887		514.157	-6.05017	-0.456		504.43	-10.6475	-1.643		506.939	-6.60712	0.995		506.163	7.10442	0.841		206.921	-30899.9	-2.3776		288.473	-14929.8	-2.1099		287.629	18475.3	2.0927		287.137	10.667	0.0553		481.563	-20.5459	-1		293.983	18239.1	1.6096		286.446	-15233.5	-1.0077		284.559	2.96364
517.534	5.53256	0.877		515.225	-6.03223	-0.375		505.48	-10.6175	-1.648		508.037	-6.50373	1.01		507.214	7.20165	0.843		207.565	-30898.8	-2.3776		289.099	-14947.1	-2.1116		288.259	18532.5	2.0894		287.759	10.6447	0.0538		482.662	-20.6621	-1.018		294.64	18242.7	1.6076		287.08	-15242.3	-1.0056		285.192	2.94415
518.236	5.49831	0.892		516.274	-6.00731	-0.292		506.846	-10.5944	-1.653		509.088	-6.39684	1.046		508.263	7.29041	0.818		208.2	-30898	-2.3799		289.723	-14963.4	-2.1113		288.895	18587.9	2.0911		288.411	10.6332	0.0558		483.757	-20.7709	-1.048		295.298	18244.6	1.6028		287.708	-15250.6	-1.0054		285.825	2.92632
519.634	5.46242	0.867		517.325	-6.00017	-0.241		508.232	-10.5706	-1.661		510.178	-6.27736	1.034		509.356	7.38262	0.833		208.829	-30895	-2.382		290.366	-14979.5	-2.1092		289.523	18641	2.0929		289.053	10.5949	0.0565		484.824	-20.8602	-1.038		295.956	18247.3	1.604		288.329	-15258.6	-1.0048		286.455	2.90665
520.377	5.43157	0.895		518.418	-5.95485	-0.158		509.3	-10.5498	-1.644		511.566	-6.13582	1.051		510.424	7.46855	0.818		209.463	-30890.7	-2.3835		291.001	-14992.6	-2.1109		290.157	18693.6	2.0885		289.706	10.5753	0.0544		485.875	-20.9488	-1.038		296.613	18250.7	1.6027		288.969	-15265.5	-1.0025		287.087	2.8884
521.493	5.39979	0.892		519.503	-5.91792	-0.136		510.716	-10.532	-1.625		512.682	-5.99201	1.084		511.821	7.54943	0.831		210.095	-30887.3	-2.3847		291.624	-15005.1	-2.1127		290.813	18745.6	2.0899		290.331	10.5305	0.0577		486.925	-21.0291	-1.031		297.271	18253	1.6004		289.622	-15273.3	-1.0022		287.706	2.86918
522.875	5.37452	0.913		520.618	-5.8798	-0.093		511.8	-10.5154	-1.658		514.049	-5.85471	1.117		512.633	7.62604	0.808		210.732	-30881.3	-2.3877		292.251	-15017.8	-2.1102		291.455	18797.7	2.0942		290.969	10.4909	0.0598		487.989	-21.1027	-1.029		297.928	18253.6	1.6013		290.255	-15282.6	-0.9983		288.35	2.84646
524.007	5.35045	0.893		521.709	-5.835	-0.03		512.849	-10.4999	-1.651		515.117	-5.72044	1.125		513.699	7.69936	0.805		211.364	-30875.3	-2.3903		292.891	-15030.6	-2.111		292.092	18847.6	2.0944		291.611	10.4939	0.0593		489.068	-21.1684	-1.036		298.586	18255.8	1.6008		290.889	-15293.3	-1.0005		288.981	2.82485
525.138	5.33058	0.886		522.776	-5.81271	0.009		514.148	-10.4823	-1.657		516.167	-5.57543	1.112		514.828	7.76888	0.848		212.019	-30868.4	-2.3911		293.521	-15045.5	-2.1102		292.737	18895.2	2.0955		292.255	10.4917	0.0622		490.138	-21.2229	-1.038		299.243	18256.5	1.6013		291.527	-15304.6	-0.9987		289.612	2.80228
526.206	5.3095	0.883		523.901	-5.77148	0.034		515.216	-10.4659	-1.645		517.113	-5.41381	1.14		516.291	7.83563	0.836		212.657	-30862.3	-2.3905		294.15	-15060.3	-2.1105		293.377	18943.5	2.0965		292.89	10.4955	0.0628		491.207	-21.2737	-1.006		299.901	18257.3	1.6		292.188	-15316.4	-0.9987		290.243	2.78276
527.304	5.28368	0.891		524.621	-5.73096	0.069		516.341	-10.4444	-1.648		518.848	-5.22373	1.15		517.038	7.89041	0.818		213.294	-30855.4	-2.3878		294.81	-15072.8	-2.108		294.014	18989.5	2.0964		293.568	10.4311	0.0648		492.298	-21.3299	-0.993		300.559	18260.9	1.6048		292.836	-15329.7	-1.0002		290.876	2.76058
528.354	5.25561	0.871		526.017	-5.68244	0.102		517.408	-10.4258	-1.673		519.932	-5.04149	1.16		518.152	7.95001	0.825		213.989	-30848.2	-2.3853		295.458	-15084.5	-2.1101		294.657	19032.4	2.1004		294.207	10.3885	0.063		493.366	-21.3885	-1.021		301.216	18266.4	1.6068		293.473	-15340.9	-0.9995		291.51	2.73738
529.451	5.23054	0.888		527.067	-5.61428	0.145		518.458	-10.4054	-1.654		520.872	-4.87153	1.178		519.202	8.01372	0.838		214.659	-30841.2	-2.3815		296.091	-15095.7	-2.1112		295.309	19073.8	2.1009		294.834	10.3622	0.0579		494.417	-21.4309	-1.016		301.874	18273	1.6126		294.092	-15351.4	-1.0015		292.136	2.71742
530.518	5.20137	0.884		528.118	-5.54015	0.168		519.507	-10.3804	-1.666		522.148	-4.6857	1.188		520.501	8.0609	0.821		215.3	-30835.1	-2.3797		296.729	-15106.8	-2.1147		295.94	19114.8	2.1024		295.468	10.3801	0.0587		495.467	-21.465	-1		302.531	18279.7	1.6139		294.724	-15361.6	-0.9993		292.764	2.69504
531.889	5.17033	0.874		529.252	-5.46492	0.188		520.643	-10.3518	-1.651		523.562	-4.49386	1.178		521.569	8.09324	0.828		216	-30830.5	-2.3812		297.355	-15116.8	-2.1129		296.575	19154.9	2.1065		296.104	10.3646	0.0605		496.534	-21.4968	-1.016		303.189	18286.9	1.6142		295.355	-15372.2	-1.0024		293.398	2.67716
532.956	5.13519	0.906		530.638	-5.39528	0.204		521.71	-10.3335	-1.656		524.515	-4.29188	1.208		522.619	8.11761	0.851		216.696	-30828	-2.3787		297.988	-15126.6	-2.1114		297.225	19193.1	2.1073		296.75	10.3716	0.0595		497.616	-21.5232	-0.998		303.846	18293.9	1.6152		295.987	-15383.4	-1.0037		294.025	2.65543
534.057	5.09888	0.886		531.704	-5.32556	0.216		522.76	-10.3144	-1.663		525.928	-4.09105	1.198		523.67	8.15018	0.845		217.399	-30826.2	-2.3754		298.642	-15137.5	-2.1152		297.858	19229.8	2.1043		297.387	10.353	0.0588		498.683	-21.5431	-1		304.504	18298	1.613		296.622	-15394	-1.0069		294.659	2.6353
535.123	5.06665	0.883		532.754	-5.25446	0.243		523.809	-10.2962	-1.678		526.977	-3.88346	1.244		524.76	8.17117	0.841		218.11	-30824.5	-2.3721		299.273	-15151	-2.116		298.491	19266	2.1079		298.009	10.3492	0.0562		499.735	-21.5515	-1.021		305.161	18300.1	1.6125		297.242	-15402.5	-1.0054		295.29	2.61352
536.593	5.04025	0.875		533.803	-5.18958	0.234		525.221	-10.2753	-1.668		528.027	-3.66991	1.244		525.876	8.17693	0.871		218.763	-30823.3	-2.3731		299.91	-15166.9	-2.1163		299.129	19300.9	2.1093		298.653	10.3701	0.0547		500.836	-21.5734	-1.016		305.819	18301.6	1.6125		297.873	-15410.8	-1.0069		295.932	2.59422
537.312	5.01027	0.896		535.175	-5.10329	0.249		526.306	-10.2626	-1.639		529.17	-3.46493	1.262		526.929	8.17508	0.841		219.4	-30819.3	-2.3719		300.56	-15181.1	-2.1176		299.766	19334.5	2.1118		299.306	10.3651	0.0516		501.914	-21.5792	-1.013		306.477	18302.6	1.6138		298.509	-15419	-1.0084		296.562	2.57384
538.362	4.98358	0.894		536.242	-5.02242	0.281		527.354	-10.2463	-1.648		530.312	-3.23488	1.251		528.335	8.1602	0.869		220.046	-30815.1	-2.3738		301.187	-15193.1	-2.1156		300.402	19367	2.1119		299.928	10.3216	0.0489		502.992	-21.5735	-1.054		307.134	18301.5	1.6106		299.136	-15427.5	-1.0095		297.194	2.55669
539.412	4.95042	0.875		537.363	-4.92368	0.302		528.455	-10.2245	-1.658		531.427	-2.98079	1.264		529.42	8.14611	0.863		220.694	-30810	-2.3748		301.823	-15206.2	-2.1123		301.036	19399.1	2.1112		300.572	10.309	0.0519		504.068	-21.5669	-1.038		307.792	18301.1	1.613		299.767	-15435.8	-1.0087		297.847	2.53808
540.503	4.91866	0.888		538.751	-4.81426	0.291		529.988	-10.2003	-1.628		532.476	-2.73398	1.274		530.472	8.13978	0.864		221.331	-30804.2	-2.376		302.479	-15218.4	-2.1128		301.672	19430.4	2.113		301.233	10.3187	0.0545		505.139	-21.5574	-1.033		308.449	18302.8	1.6115		300.396	-15446.5	-1.0082		298.481	2.51842
541.57	4.89011	0.888		539.9	-4.72582	0.307		530.708	-10.1726	-1.675		533.574	-2.50703	1.269		531.869	8.14147	0.883		221.971	-30798.9	-2.3773		303.117	-15227	-2.1141		302.32	19461	2.1127		301.857	10.3195	0.0512		506.08	-21.5322	-1.026		309.107	18303.8	1.6112		301.03	-15459.1	-1.0106		299.11	2.49718
542.62	4.86373	0.88		540.968	-4.62517	0.342		532.154	-10.1517	-1.641		534.989	-2.27302	1.251		532.571	8.13344	0.876		222.661	-30790.6	-2.3768		303.764	-15233.8	-2.1189		302.956	19491.6	2.1139		302.498	10.2982	0.052		507.543	-21.5128	-1.023		309.764	18303	1.6135		301.662	-15472	-1.008		299.73	2.47649
543.671	4.83293	0.899		542.162	-4.52498	0.35		532.856	-10.1302	-1.639		536.199	-2.01212	1.264		533.662	8.11036	0.881		223.355	-30781.8	-2.3794		304.401	-15238.4	-2.1209		303.605	19521.6	2.1151		303.142	10.2762	0.0517		508.61	-21.4758	-1.028		310.422	18300.2	1.6168		302.305	-15484.4	-1.0072		300.378	2.45475
544.771	4.79773	0.87		543.375	-4.40745	0.358		533.977	-10.1068	-1.647		537.248	-1.72894	1.256		534.729	8.08129	0.884		224.061	-30772.2	-2.3807		305.037	-15243.7	-2.1199		304.241	19550.3	2.1214		303.764	10.2067	0.0491		509.678	-21.4348	-1.02		311.08	18297.6	1.6188		302.951	-15496.9	-1.0034		301.024	2.43381
546.142	4.76337	0.879		544.46	-4.29462	0.36		535.044	-10.0853	-1.646		538.364	-1.45086	1.292		535.778	8.05151	0.873		224.759	-30765.8	-2.3795		305.681	-15249.1	-2.1198		304.878	19576.1	2.1206		304.4	10.2323	0.0511		510.729	-21.3777	-1.041		311.737	18298.2	1.6221		303.587	-15506.3	-1.0047		301.661	2.41146
547.209	4.73066	0.871		545.527	-4.20022	0.376		536.095	-10.0587	-1.643		539.067	-1.16022	1.297		536.829	8.01429	0.897		225.408	-30758.4	-2.3789		306.324	-15256.5	-2.1203		305.509	19600	2.1207		305.058	10.2219	0.0487		511.86	-21.3211	-1.053		312.395	18298.4	1.6246		304.229	-15514.6	-1.005		302.291	2.392
548.658	4.69981	0.911		546.577	-4.08856	0.365		537.144	-10.0278	-1.653		540.503	-0.855468	1.281		538.244	7.97055	0.877		226.05	-30749.1	-2.3814		306.972	-15266	-2.12		306.161	19623.3	2.1195		305.682	10.2052	0.0512		512.935	-21.2599	-1.015		313.052	18298.4	1.6271		304.87	-15522.8	-1.0032		302.925	2.37263
549.742	4.66767	0.919		547.627	-3.96546	0.38		538.582	-9.9997	-1.643		541.617	-0.553513	1.315		539.328	7.92025	0.884		226.681	-30739.6	-2.3842		307.616	-15276.6	-2.1228		306.786	19645.9	2.1194		306.324	10.1978	0.0506		514.052	-21.1983	-1.051		313.71	18301	1.6295		305.522	-15531.6	-1.0021		303.556	2.35317
550.792	4.6469	0.891		548.676	-3.86537	0.398		539.302	-9.97273	-1.578		542.715	-0.262722	1.305		540.379	7.87033	0.881		227.316	-30730.1	-2.3844		308.245	-15287.2	-2.123		307.429	19668.6	2.1215		306.977	10.1982	0.0493		515.176	-21.1378	-1.031		314.367	18304.1	1.625		306.159	-15541.2	-1.0047		304.186	2.33263
552.234	4.61984	0.916		549.88	-3.75106	0.423		540.351	-9.95228	-1.449		543.765	0.025053	1.284		541.429	7.81892	0.888		228.021	-30720.5	-2.3861		308.901	-15294.2	-2.1237		308.051	19691.4	2.1197		307.599	10.1686	0.0493		516.244	-21.0826	-1.033		315.025	18309.6	1.6235		306.791	-15548.7	-1.0057		304.82	2.31357
553.319	4.59457	0.878		551.024	-3.62738	0.413		541.439	-9.94344	-1.283		544.866	0.351874	1.282		542.563	7.7571	0.889		228.695	-30712	-2.3855		309.557	-15299.7	-2.122		308.687	19714.6	2.1202		308.234	10.2287	0.0514		517.334	-21.0177	-1.044		315.682	18316.8	1.6236		307.434	-15554.9	-1.0062		305.449	2.29416
554.368	4.56548	0.901		552.091	-3.50081	0.431		542.506	-9.94047	-1.098		546.255	0.673375	1.342		543.989	7.69646	0.892		229.334	-30702.6	-2.3878		310.185	-15303.7	-2.1168		309.336	19737.2	2.1182		308.897	10.1733	0.0524		518.402	-20.9527	-1.043		316.34	18319.6	1.6213		308.054	-15561	-1.0075		306.085	2.27627
555.792	4.54583	0.896		553.189	-3.39524	0.408		543.604	-9.93777	-0.88		547.324	1.02429	1.329		545.389	7.63284	0.896		229.986	-30694.3	-2.3891		310.82	-15309.4	-2.1163		309.998	19759.1	2.119		309.533	10.1222	0.0511		519.467	-20.8833	-1.029		316.998	18319.5	1.619		308.709	-15565.5	-1.0078		306.713	2.25734
556.876	4.51447	0.901		554.238	-3.27728	0.428		544.702	-9.9403	-0.728		548.374	1.3466	1.305		546.456	7.5672	0.894		230.625	-30688.9	-2.3901		311.48	-15319	-2.1178		310.634	19781.2	2.1165		310.17	10.0921	0.0531		520.552	-20.8075	-1.031		317.655	18318.5	1.6185		309.337	-15570.3	-1.0099		307.349	2.23943
557.925	4.4859	0.881		555.394	-3.15841	0.467		545.77	-9.95341	-0.584		549.474	1.67477	1.317		547.507	7.50448	0.889		231.275	-30685	-2.394		312.113	-15326.6	-2.1168		311.267	19802.4	2.1155		310.793	10.0942	0.0542		521.669	-20.7441	-1.038		318.313	18320.6	1.6174		309.97	-15575.5	-1.0086		307.969	2.22046
559.322	4.45655	0.909		556.461	-3.02128	0.462		546.86	-9.97177	-0.438		550.541	2.01084	1.317		548.556	7.43689	0.889		231.908	-30678.8	-2.3953		312.756	-15333.5	-2.1165		311.921	19823	2.116		311.441	10.113	0.0573		522.769	-20.672	-1.031		318.97	18324.4	1.6176		310.628	-15580.3	-1.0086		308.607	2.20433
560.345	4.42328	0.894		557.511	-2.87515	0.454		547.928	-9.98893	-0.291		551.662	2.32355	1.355		549.606	7.36843	0.866		232.552	-30668.8	-2.3978		313.399	-15341.7	-2.1148		312.556	19843.9	2.1162		312.086	10.0799	0.0564		523.819	-20.603	-1.036		319.628	18327.7	1.6139		311.263	-15583.4	-1.0106		309.239	2.18781
561.509	4.39272	0.883		558.602	-2.71333	0.464		548.977	-10.0056	-0.187		552.729	2.64354	1.327		550.71	7.29561	0.899		233.186	-30659.8	-2.3958		314.034	-15348	-2.1133		313.192	19863.1	2.118		312.746	10.0117	0.0575		524.949	-20.5338	-1.044		320.285	18332.7	1.6137		311.907	-15586	-1.0096		309.875	2.17234
562.88	4.36456	0.896		559.991	-2.55741	0.435		550.026	-10.0154	-0.079		553.851	2.97015	1.36		551.777	7.22987	0.896		233.826	-30650.7	-2.3971		314.664	-15354.1	-2.1138		313.84	19880.9	2.1162		313.368	9.99866	0.0576		526.016	-20.4801	-1.043		320.943	18339.1	1.6172		312.553	-15591.7	-1.0088		310.521	2.15558
563.994	4.33422	0.914		561.071	-2.36872	0.482		551.075	-10.0196	0.015		555.239	3.31294	1.36		552.875	7.16124	0.871		234.466	-30641.4	-2.398		315.287	-15362.8	-2.1106		314.479	19897.9	2.1182		314.009	9.95353	0.0569		527.066	-20.4142	-1.033		321.6	18341	1.6164		313.197	-15599.1	-1.0072		311.149	2.13904
565.432	4.30302	0.909		562.139	-2.18418	0.469		552.222	-10.0202	0.119		556.306	3.62515	1.343		554.313	7.09619	0.874		235.09	-30630.7	-2.3978		315.925	-15373.5	-2.1105		315.109	19912.9	2.118		314.663	9.97491	0.0553		528.164	-20.3642	-1.038		322.258	18340.7	1.6163		313.837	-15607.1	-1.0083		311.802	2.12302
566.152	4.27508	0.919		563.188	-2.01391	0.461		553.29	-10.0154	0.186		557.405	3.92356	1.342		555.033	7.03232	0.874		235.79	-30618.9	-2.397		316.549	-15381.3	-2.1132		315.763	19926.3	2.119		315.302	9.94527	0.051		529.256	-20.3137	-1.029		322.916	18339	1.6178		314.467	-15613.6	-1.0101		312.432	2.10904
567.52	4.25268	0.873		564.343	-1.8353	0.486		554.357	-10.0129	0.265		558.496	4.22015	1.36		556.504	6.96802	0.876		236.493	-30604.7	-2.3959		317.214	-15387.3	-2.1114		316.399	19940.1	2.119		315.945	9.96469	0.0523		530.324	-20.2646	-1.041		323.573	18335.7	1.6171		315.106	-15620.5	-1.0072		313.064	2.09804
568.587	4.22515	0.893		565.427	-1.66044	0.481		555.458	-10.0051	0.336		559.61	4.52195	1.37		557.241	6.90114	0.886		237.187	-30592.4	-2.3961		317.836	-15393.7	-2.1114		317.032	19955.1	2.119		316.62	9.95581	0.0506		531.376	-20.2093	-1.034		324.231	18332.6	1.6153		315.742	-15628	-1.0057		313.697	2.08716
569.995	4.19883	0.891		566.533	-1.48109	0.505		556.525	-9.98791	0.377		560.709	4.79863	1.322		558.667	6.84241	0.886		237.851	-30581.2	-2.3941		318.483	-15401.7	-2.1139		317.656	19969	2.121		317.27	10.0133	0.0528		532.427	-20.15	-1.048		324.888	18330.5	1.6136		316.388	-15634.9	-1.0075		314.328	2.07689
571.08	4.17078	0.873		567.6	-1.29048	0.501		557.623	-9.95979	0.478		561.796	5.06517	1.319		559.752	6.78763	0.899		238.491	-30571.6	-2.3946		319.14	-15407.4	-2.1139		318.293	19981.8	2.1233		317.909	10.0266	0.0523		533.558	-20.0814	-1.038		325.546	18329.6	1.6114		317.032	-15643	-1.0054		314.959	2.06759
572.477	4.14931	0.878		568.65	-1.10255	0.499		558.673	-9.93204	0.515		562.863	5.31759	1.36		560.802	6.72459	0.899		239.132	-30562.7	-2.3929		319.767	-15412.7	-2.1161		318.939	19995.3	2.1225		318.532	9.98869	0.0533		534.627	-20.0165	-1.071		326.203	18328.5	1.6137		317.671	-15652	-1.0029		315.59	2.05946
573.179	4.12322	0.901		569.7	-0.927246	0.504		559.723	-9.89124	0.538		563.913	5.57037	1.362		561.9	6.66494	0.876		239.838	-30553.8	-2.3939		320.403	-15418.7	-2.1192		319.579	20006.6	2.1205		319.166	9.95608	0.0542		535.718	-19.9534	-1.023		326.861	18325.9	1.6112		318.31	-15660.9	-1.0062		316.222	2.04898
574.334	4.09342	0.893		570.787	-0.734779	0.522		560.816	-9.83752	0.592		564.962	5.81929	1.367		562.997	6.61256	0.897		240.522	-30544.3	-2.3939		321.034	-15427.1	-2.12		320.209	20015.9	2.121		319.811	9.9317	0.0548		536.793	-19.8818	-1.028		327.519	18323.1	1.606		318.953	-15670.3	-1.006		316.842	2.04189
575.401	4.06813	0.899		571.871	-0.552727	0.497		561.883	-9.77795	0.652		566.057	6.07399	1.375		564.114	6.56565	0.876		241.166	-30535.9	-2.3925		321.676	-15435.5	-2.1232		320.862	20024.2	2.1216		320.469	9.96298	0.0575		537.862	-19.8105	-1.058		328.176	18322	1.6063		319.588	-15678.8	-1.0073		317.481	2.03337
576.847	4.04218	0.919		572.956	-0.355492	0.51		562.982	-9.71138	0.687		567.445	6.3198	1.363		565.165	6.51636	0.907		241.85	-30526.8	-2.3935		322.317	-15440.1	-2.123		321.496	20031.9	2.1246		321.115	9.94393	0.058		538.913	-19.7448	-1.043		328.834	18323.1	1.6033		320.231	-15687.3	-1.0053		318.119	2.02702
577.55	4.01169	0.876		574.345	-0.187749	0.507		564.032	-9.63237	0.717		568.53	6.54587	1.367		566.585	6.4727	0.916		242.552	-30516.6	-2.3932		322.942	-15445.3	-2.124		322.13	20040.1	2.1239		321.746	9.92055	0.061		540.01	-19.6741	-1.006		329.491	18323.8	1.6008		320.883	-15696.7	-1.0027		318.746	2.02156
578.955	3.98707	0.911		575.43	-0.017054	0.509		565.163	-9.54234	0.762		569.616	6.75294	1.343		567.763	6.42875	0.914		243.233	-30506.8	-2.394		323.584	-15449.1	-2.1286		322.783	20048.4	2.1217		322.391	9.87363	0.0633		541.084	-19.6097	-1.049		330.149	18324.5	1.599		321.519	-15707.2	-1.0041		319.375	2.02019
580.04	3.96011	0.889		576.514	0.156428	0.532		566.23	-9.44923	0.775		571.094	6.95963	1.383		569.165	6.38531	0.894		243.93	-30497.4	-2.3933		324.213	-15453.2	-2.1293		323.422	20058.4	2.1207		323.032	9.85285	0.0637		542.153	-19.5338	-1.056		330.806	18325.1	1.5976		322.165	-15718.1	-1.0076		320.004	2.01519
581.089	3.93257	0.896		577.581	0.335785	0.515		567.279	-9.34803	0.816		571.797	7.16926	1.38		570.252	6.33627	0.914		244.589	-30485.1	-2.3946		324.854	-15457.2	-2.1271		324.062	20068	2.1207		323.657	9.81599	0.0637		543.205	-19.4733	-1.048		331.464	18327.9	1.5954		322.806	-15727.7	-1.005		320.635	2.008
582.139	3.90662	0.909		578.631	0.520179	0.532		568.378	-9.24203	0.872		573.271	7.39385	1.385		571.301	6.2833	0.899		245.22	-30472	-2.3936		325.503	-15462.1	-2.1298		324.707	20077.7	2.1199		324.312	9.79202	0.064		544.306	-19.4098	-1.041		332.121	18331.7	1.5944		323.459	-15736	-1.0065		321.27	2.00129
583.189	3.88087	0.886		579.731	0.70391	0.537		569.427	-9.12627	0.877		574.449	7.59505	1.385		572.429	6.22587	0.889		245.856	-30459.5	-2.3898		326.152	-15468.1	-2.1281		325.356	20085.1	2.1215		324.967	9.76481	0.0629		545.384	-19.3523	-1.036		332.779	18336.2	1.5937		324.11	-15744.2	-1.0078		321.895	1.99702
584.283	3.85601	0.894		580.78	0.880805	0.519		570.476	-9.01061	0.913		575.564	7.76575	1.405		573.496	6.17532	0.914		246.494	-30446.8	-2.387		326.786	-15474.8	-2.1285		325.982	20092.1	2.1245		325.66	9.76189	0.0592		546.453	-19.2881	-1.054		333.437	18341	1.5941		324.773	-15750.6	-1.0045		322.528	1.98892
585.368	3.8263	0.909		581.875	1.06402	0.535		571.526	-8.88455	0.918		576.72	7.94287	1.385		574.667	6.11478	0.889		247.137	-30434.4	-2.3855		327.425	-15480.4	-2.1292		326.619	20099.1	2.1273		326.283	9.71931	0.0594		547.504	-19.2131	-1.029		334.094	18342.5	1.5977		325.411	-15757.7	-1.003		323.154	1.98123
586.483	3.79874	0.888		582.805	1.23346	0.532		572.576	-8.74779	0.94		577.487	8.12179	1.398		576.157	6.06377	0.932		247.778	-30420.2	-2.388		328.067	-15485.8	-2.1302		327.254	20105.8	2.1265		326.908	9.70921	0.0587		548.602	-19.1351	-1.051		334.752	18343.2	1.5991		326.083	-15766.1	-1.0018		323.792	1.97225
587.573	3.77565	0.899		584.217	1.3919	0.537		573.673	-8.59936	0.971		578.955	8.32019	1.408		576.877	6.01739	0.924		248.432	-30409.3	-2.3855		328.706	-15493.9	-2.1303		327.877	20111.6	2.1243		327.605	9.69676	0.0615		549.719	-19.0431	-1.038		335.409	18345.3	1.5992		326.734	-15771.9	-1.0038		324.424	1.96562
588.642	3.75053	0.888		585.267	1.55609	0.544		574.757	-8.45088	1.014		580.023	8.50444	1.368		578.247	5.98034	0.892		249.087	-30399.8	-2.3843		329.349	-15503.6	-2.13		328.514	20116.3	2.1273		328.255	9.66503	0.0595		550.769	-18.9522	-1.056		336.067	18348.2	1.5973		327.356	-15777.3	-1.0069		325.081	1.95858
589.766	3.72892	0.893		586.318	1.73717	0.568		575.825	-8.29072	1.027		581.072	8.68312	1.391		579.314	5.94221	0.914		249.723	-30389.8	-2.381		329.989	-15514.7	-2.1315		329.147	20120.9	2.1318		328.892	9.64705	0.0579		551.819	-18.8755	-1.039		336.724	18348.7	1.601		328.002	-15782.1	-1.0109		325.713	1.95239
590.832	3.70887	0.878		587.689	1.91337	0.529		576.967	-8.11294	1.055		582.279	8.82952	1.375		580.364	5.90114	0.902		250.352	-30376.9	-2.3795		330.614	-15524	-2.1313		329.767	20126.4	2.1318		329.538	9.68387	0.0585		552.871	-18.7932	-1.034		337.382	18351.6	1.6025		328.643	-15787	-1.0124		326.363	1.94667
591.882	3.69074	0.894		588.756	2.0853	0.537		578.035	-7.925	1.067		583.346	8.97001	1.393		581.519	5.85855	0.899		250.985	-30362.4	-2.3785		331.237	-15535.1	-2.1318		330.406	20131.6	2.1321		330.177	9.67742	0.0554		553.972	-18.7143	-1.056		338.04	18353.9	1.6051		329.28	-15791.7	-1.0135		326.99	1.94712
592.932	3.66746	0.899		589.883	2.26317	0.539		579.432	-7.72431	1.09		584.395	9.08878	1.393		582.605	5.81564	0.904		251.624	-30347.7	-2.3763		331.897	-15546.4	-2.1309		331.039	20134.3	2.1323		330.813	9.63352	0.052		555.04	-18.6328	-1.036		338.697	18355	1.6045		329.92	-15797.6	-1.0133		327.627	1.94618
593.983	3.63911	0.899		590.968	2.43105	0.555		580.182	-7.52102	1.09		585.445	9.22541	1.398		583.672	5.78096	0.902		252.265	-30334.7	-2.3778		332.522	-15558.4	-2.1316		331.671	20135.5	2.1333		331.441	9.55647	0.0525		556.089	-18.5583	-1.054		339.355	18355.3	1.6049		330.547	-15805.4	-1.0133		328.256	1.94759
595.435	3.61077	0.901		592.034	2.58739	0.547		581.232	-7.30962	1.095		586.495	9.33381	1.378		584.722	5.75026	0.904		252.899	-30323.8	-2.3794		333.169	-15571.6	-2.1309		332.322	20136.4	2.1351		332.095	9.50273	0.0545		557.141	-18.5052	-1.041		340.012	18355.5	1.6075		331.181	-15813.5	-1.0147		328.886	1.94922
596.519	3.58682	0.903		593.133	2.73012	0.562		582.333	-7.09139	1.127		587.546	9.43508	1.401		585.772	5.71672	0.919		253.591	-30311.2	-2.3802		333.804	-15584.7	-2.1322		332.959	20136.1	2.1351		332.719	9.45649	0.0536		558.191	-18.4349	-1.038		340.67	18357.4	1.6071		331.834	-15821.6	-1.0162		329.52	1.95093
597.569	3.56363	0.893		594.184	2.88202	0.532		583.939	-6.86101	1.143		588.636	9.54773	1.393		586.87	5.68401	0.909		254.263	-30300.8	-2.3802		334.455	-15598.3	-2.1315		333.588	20134.4	2.1369		333.355	9.39777	0.0551		559.289	-18.3722	-1.051		341.327	18360.1	1.6077		332.467	-15828.9	-1.015		330.147	1.95528
598.618	3.53929	0.896		595.233	3.03672	0.572		585.073	-6.62432	1.186		589.575	9.66061	1.416		587.963	5.65193	0.927		254.902	-30292.2	-2.3842		335.122	-15610.2	-2.1354		334.218	20132.3	2.1384		333.985	9.33346	0.0531		560.341	-18.3104	-1.046		341.985	18363	1.6081		333.102	-15834.5	-1.0144		330.778	1.96223
599.99	3.51887	0.896		596.283	3.19731	0.55		586.515	-6.38615	1.186		591.114	9.77116	1.388		589.031	5.62622	0.919		255.597	-30284.8	-2.3842		335.754	-15623.4	-2.1344		334.854	20132.5	2.1369		334.632	9.35871	0.0548		561.428	-18.2556	-1.033		342.642	18368.1	1.6121		333.749	-15839	-1.0143		331.407	1.96734
601.404	3.49897	0.885		597.333	3.34971	0.56		587.647	-6.14056	1.221		592.181	9.87826	1.363		590.45	5.60433	0.901		256.292	-30279.4	-2.3854		336.386	-15635.8	-2.1286		335.493	20131.6	2.1351		335.274	9.35767	0.0537		562.497	-18.2026	-1.056		343.3	18373.9	1.6077		334.386	-15843.4	-1.0112		332.037	1.97619
602.106	3.48527	0.896		598.7	3.50515	0.58		588.697	-5.89282	1.215		593.282	9.95531	1.4		591.534	5.59017	0.911		256.983	-30275.8	-2.3861		337.037	-15648.6	-2.1301		336.133	20131.5	2.1368		335.932	9.40805	0.0551		563.548	-18.1442	-1.041		343.958	18379.2	1.6091		335.024	-15847.3	-1.0097		332.669	1.98628
603.549	3.46315	0.878		599.818	3.64373	0.539		590.067	-5.63681	1.233		594.349	10.0498	1.411		592.584	5.57814	0.889		257.675	-30273.2	-2.3851		337.678	-15661.6	-2.1311		336.775	20131	2.1375		336.565	9.41771	0.0553		564.645	-18.0881	-1.056		344.615	18381.4	1.6078		335.665	-15851.2	-1.0091		333.295	1.99938
604.633	3.44458	0.913		600.885	3.78326	0.562		591.134	-5.37416	1.243		595.4	10.125	1.411		593.686	5.57201	0.922		258.366	-30269.5	-2.3856		338.307	-15675.4	-2.1298		337.426	20130.1	2.1366		337.193	9.40586	0.0577		565.714	-18.0397	-1.054		345.273	18382.8	1.6075		336.311	-15856.2	-1.0094		333.933	2.01046
605.764	3.42487	0.911		601.934	3.92051	0.549		592.184	-5.10552	1.274		596.764	10.2033	1.388		594.77	5.57567	0.922		259.049	-30266.2	-2.3881		338.962	-15690.7	-2.133		338.057	20129.2	2.1351		337.855	9.42783	0.0591		566.811	-17.9856	-1.026		345.93	18384	1.605		336.955	-15862	-1.0105		334.565	2.02063
606.88	3.40588	0.901		603.089	4.04713	0.574		593.233	-4.82689	1.302		597.727	10.2867	1.403		595.851	5.58545	0.914		259.714	-30265.1	-2.3903		339.583	-15705.6	-2.1328		338.692	20127.5	2.1341		338.487	9.42621	0.058		567.873	-17.9215	-1.061		346.588	18384.1	1.6041		337.6	-15866.3	-1.0079		335.197	2.03199
608.489	3.38929	0.896		604.156	4.19225	0.567		594.282	-4.54153	1.289		598.793	10.38	1.395		596.918	5.58792	0.939		260.36	-30263	-2.3921		340.237	-15720	-2.1313		339.333	20125.5	2.1353		339.108	9.41314	0.056		568.94	-17.8544	-1.053		347.245	18384.8	1.605		338.256	-15869.7	-1.0068		335.856	2.04282
609.257	3.37515	0.894		605.109	4.31177	0.569		595.427	-4.24611	1.291		600.511	10.4816	1.413		597.968	5.59741	0.931		261.061	-30259.3	-2.3907		340.88	-15731	-2.133		339.973	20122.7	2.1342		339.736	9.37233	0.0529		570.005	-17.7879	-1.051		347.903	18384.1	1.6028		338.889	-15874.4	-1.0073		336.491	2.05443
610.324	3.3556	0.908		606.844	4.44109	0.564		596.81	-3.93255	1.317		601.452	10.5605	1.401		599.124	5.61057	0.927		261.708	-30255.8	-2.3899		341.536	-15742.2	-2.1315		340.612	20119.6	2.1377		340.424	9.34249	0.0551		571.08	-17.7331	-1.038		348.56	18384.3	1.6055		339.52	-15878	-1.0049		337.124	2.06387
611.392	3.34109	0.92		608.219	4.56305	0.592		597.877	-3.61362	1.319		602.913	10.6268	1.393		600.205	5.63199	0.932		262.35	-30254.2	-2.3904		342.193	-15752.2	-2.1321		341.263	20116.6	2.1389		341.073	9.32701	0.0539		572.152	-17.6845	-1.051		349.218	18385.7	1.601		340.14	-15883.4	-1.0026		337.755	2.07101
612.442	3.32406	0.895		609.286	4.69549	0.558		598.928	-3.27871	1.321		603.98	10.6699	1.403		601.272	5.65568	0.909		262.984	-30252.6	-2.3914		342.838	-15761	-2.1382		341.901	20114.8	2.1402		341.701	9.30447	0.0541		573.282	-17.642	-1.076		349.876	18389.6	1.6064		340.784	-15888.6	-1.0025		338.387	2.07924
613.839	3.3131	0.913		610.41	4.81886	0.593		600.468	-2.93197	1.334		605.101	10.7326	1.391		602.394	5.6765	0.906		263.636	-30251.8	-2.3945		343.482	-15771.6	-2.1387		342.532	20114.3	2.142		342.345	9.2946	0.0525		574.35	-17.588	-1.044		350.533	18393	1.6048		341.408	-15893.7	-0.9985		339.017	2.08657
614.54	3.29833	0.89		611.478	4.94803	0.583		601.206	-2.57629	1.37		606.168	10.8098	1.405		603.796	5.68311	0.947		264.271	-30252.6	-2.3962		344.121	-15782.5	-2.1394		343.178	20113.4	2.1418		342.972	9.2588	0.052		575.484	-17.5365	-1.062		351.191	18393.5	1.6036		342.043	-15899.7	-0.9992		339.651	2.09414
615.744	3.28372	0.889		612.528	5.06627	0.571		602.256	-2.21815	1.372		607.289	10.8743	1.408		604.881	5.69465	0.921		264.907	-30252.3	-2.3967		344.755	-15795.5	-2.1414		343.814	20113.3	2.1455		343.663	9.24009	0.054		576.559	-17.4826	-1.061		351.848	18392	1.6051		342.681	-15907.1	-1.0003		340.306	2.10357
616.889	3.26777	0.89		613.578	5.1767	0.563		603.354	-1.86228	1.372		608.373	10.9566	1.428		605.996	5.70555	0.909		265.558	-30247.3	-2.3987		345.389	-15807.6	-2.1392		344.45	20114.9	2.1478		344.306	9.27026	0.052		577.63	-17.4386	-1.054		352.506	18389.4	1.6039		343.317	-15914.5	-0.9983		340.941	2.11237
618.004	3.25295	0.897		614.629	5.28989	0.565		604.451	-1.50155	1.355		609.441	11.0039	1.403		607.063	5.71329	0.929		266.186	-30239.4	-2.3998		346.039	-15820.2	-2.1386		345.103	20113.5	2.1477		344.928	9.27808	0.0532		578.712	-17.4008	-1.072		353.163	18387.7	1.6004		343.963	-15922.3	-0.9984		341.575	2.11898
619.054	3.24134	0.907		616	5.39145	0.576		605.519	-1.13169	1.39		610.491	11.0288	1.403		608.447	5.71134	0.94		266.821	-30230.6	-2.4013		346.681	-15830.7	-2.1376		345.763	20111.3	2.144		345.571	9.29911	0.0546		579.797	-17.3558	-1.079		353.821	18386.5	1.6004		344.615	-15931.3	-0.9988		342.229	2.12897
620.556	3.23221	0.895		617.118	5.48568	0.575		606.818	-0.759508	1.387		611.54	11.0681	1.411		609.515	5.71144	0.917		267.453	-30223.8	-2.3993		347.304	-15838.8	-2.1358		346.395	20109.2	2.1433		346.198	9.32093	0.0567		580.882	-17.3195	-1.054		354.479	18383.5	1.6051		345.247	-15940.9	-1.0015		342.876	2.14129
621.276	3.22518	0.877		618.2	5.5918	0.574		607.9	-0.393569	1.379		612.632	11.1007	1.408		610.605	5.71094	0.929		268.091	-30217	-2.3979		347.936	-15847	-2.134		347.034	20108.3	2.1413		346.832	9.32559	0.0527		581.933	-17.2718	-1.074		355.136	18381	1.6023		345.882	-15948.5	-1.0028		343.516	2.1547
622.326	3.21683	0.895		619.268	5.70359	0.592		608.967	-0.03107	1.423		613.699	11.1512	1.418		611.691	5.71446	0.914		268.734	-30209.7	-2.3977		348.584	-15856.2	-2.1334		347.683	20106.2	2.1404		347.49	9.32869	0.0533		583.001	-17.2242	-1.054		355.794	18379.5	1.6038		346.519	-15955.8	-1.0037		344.149	2.16937
623.376	3.21297	0.923		620.369	5.81464	0.592		610.016	0.337841	1.427		614.749	11.1894	1.403		612.758	5.71159	0.907		269.365	-30206.4	-2.399		349.224	-15867	-2.1328		348.323	20103.9	2.1379		348.142	9.33573	0.0503		584.093	-17.1763	-1.046		356.451	18381.1	1.6001		347.143	-15963.5	-1.0033		344.783	2.18123
624.789	3.20872	0.905		621.757	5.93757	0.592		611.524	0.70289	1.433		615.798	11.2389	1.436		613.808	5.70785	0.953		270.008	-30203.2	-2.3982		349.849	-15876.3	-2.1339		348.964	20101.9	2.1351		348.779	9.30158	0.0516		585.165	-17.1279	-1.056		357.109	18383.7	1.5986		347.798	-15971.8	-1.0078		345.411	2.19556
625.873	3.19871	0.887		622.825	6.03692	0.602		612.609	1.06531	1.433		616.895	11.2751	1.444		614.963	5.69386	0.926		270.649	-30199.2	-2.3982		350.488	-15888.6	-2.1314		349.614	20100.8	2.1356		349.408	9.24678	0.0506		586.236	-17.0766	-1.038		357.766	18385.3	1.5998		348.419	-15979.1	-1.0069		346.043	2.20765
626.937	3.18786	0.908		623.937	6.1225	0.595		613.658	1.41978	1.433		618.282	11.3104	1.421		616.048	5.67528	0.927		271.284	-30191.9	-2.3981		351.118	-15900.7	-2.1332		350.249	20099.4	2.1329		350.064	9.22626	0.0477		587.311	-17.0259	-1.054		358.424	18389.3	1.6008		349.061	-15986.8	-1.0063		346.674	2.22301
628.004	3.17445	0.809		624.656	6.20979	0.605		614.708	1.77465	1.446		619.348	11.3537	1.428		617.115	5.66358	0.916		271.928	-30182.4	-2.3953		351.752	-15915.1	-2.1345		350.891	20097.5	2.1313		350.699	9.17653	0.0482		588.379	-16.9858	-1.059		359.081	18393.4	1.6041		349.699	-15993.1	-1.0067		347.305	2.23917
629.4	3.17023	0.67		626.054	6.28843	0.59		616.254	2.12438	1.441		620.398	11.3994	1.436		618.216	5.64979	0.93		272.568	-30171.4	-2.3924		352.375	-15929.1	-2.1337		351.529	20095	2.1308		351.373	9.13275	0.0484		589.478	-16.9346	-1.069		359.739	18395.4	1.6084		350.342	-15999.4	-1.0089		347.937	2.25779
630.555	3.16911	0.525		627.155	6.35368	0.578		616.974	2.46361	1.473		621.448	11.4259	1.426		619.284	5.62519	0.894		273.194	-30160.2	-2.3885		353.025	-15939.8	-2.1368		352.183	20093.7	2.1315		352.014	9.09014	0.0475		590.542	-16.8997	-1.076		360.397	18397.1	1.6077		350.978	-16007	-1.0116		348.564	2.275
631.292	3.17339	0.371		627.875	6.43383	0.588		618.075	2.79779	1.463		622.538	11.449	1.426		620.405	5.60125	0.937		273.848	-30148.5	-2.3895		353.665	-15950.4	-2.1374		352.839	20093.4	2.1335		352.646	9.02891	0.0467		591.657	-16.8572	-1.066		361.054	18397.7	1.6035		351.61	-16013.8	-1.0088		349.199	1.25613
632.397	3.18561	0.224		629.355	6.48918	0.593		619.19	3.13115	1.463		623.927	11.4646	1.411		621.473	5.58034	0.93		274.485	-30139.9	-2.3895		354.291	-15960.6	-2.1392		353.48	20091.9	2.1345		353.278	8.98771	0.0487		592.79	-16.8181	-1.067		361.712	18396.1	1.6047		352.238	-16018.8	-1.008		349.828	0.62914
633.465	3.2047	0.102		630.47	6.57106	0.596		620.251	3.45411	1.496		625.043	11.4822	1.403		622.522	5.56187	0.932		275.125	-30131.4	-2.3889		354.932	-15970.9	-2.14		354.112	20090.1	2.137		353.913	8.96314	0.0498		593.858	-16.7612	-1.067		362.369	18393.9	1.6069		352.859	-16024.3	-1.0077		350.456	0.49941
634.514	3.21898	-0.015		631.519	6.65331	0.625		621.656	3.75937	1.469		626.093	11.5242	1.433		623.92	5.54361	0.914		275.821	-30124.1	-2.3874		355.574	-15979.9	-2.1408		354.763	20087.8	2.138		354.538	8.97355	0.0532		594.955	-16.7143	-1.046		363.027	18391.1	1.6063		353.501	-16028.5	-1.0074		351.082	0.73991
635.563	3.23548	-0.083		632.617	6.73716	0.61		623.055	4.06305	1.481		627.195	11.5563	1.416		624.983	5.52474	0.916		276.492	-30119.1	-2.3852		356.21	-15987.2	-2.1382		355.398	20085.9	2.1383		355.174	8.99461	0.0503		596.02	-16.6745	-1.069		363.684	18389.1	1.6063		354.13	-16032.3	-1.0074		351.72	1.06723
636.651	3.25258	-0.21		634.034	6.80594	0.605		624.122	4.3647	1.491		628.28	11.5707	1.426		626.067	5.50652	0.911		277.128	-30113.1	-2.3873		356.852	-15992.9	-2.1403		356.032	20084.3	2.1373		355.797	8.95206	0.0506		597.087	-16.6163	-1.071		364.342	18387.5	1.6073		354.771	-16037	-1.0092		352.34	2.16868
637.735	3.25373	-0.259		635.178	6.87147	0.591		625.171	4.65959	1.481		629.347	11.5991	1.431		627.117	5.49775	0.919		277.783	-30108.2	-2.3876		357.502	-15999.3	-2.138		356.683	20084.3	2.1402		356.44	8.94317	0.0519		598.155	-16.5603	-1.036		365	18386.2	1.6068		355.422	-16040.4	-1.0083		352.98	3.91768
639.142	3.2522	-0.359		636.294	6.9321	0.613		626.543	4.94457	1.506		630.397	11.6372	1.441		628.263	5.49309	0.917		278.434	-30103.4	-2.3899		358.135	-16006.9	-2.1365		357.321	20083.1	2.143		357.067	8.88189	0.0543		599.223	-16.4966	-1.069		365.657	18384.5	1.6063		356.046	-16043.7	-1.0082		353.64	5.50563
640.227	3.25055	-0.438		637.343	6.99849	0.598		627.61	5.22593	1.522		631.445	11.6907	1.451		629.636	5.49333	0.916		279.064	-30100.1	-2.3905		358.781	-16016.1	-2.1386		357.952	20081.7	2.1453		357.692	8.87329	0.0544		600.274	-16.4341	-1.076		366.315	18380.8	1.6052		356.679	-16045.9	-1.0065		354.266	7.02268
641.293	3.25157	-0.489		638.449	7.05329	0.61		628.66	5.49368	1.511		632.546	11.7076	1.431		630.751	5.49585	0.907		279.697	-30099	-2.3906		359.421	-16023.9	-2.1382		358.603	20079.9	2.1461		358.354	8.84833	0.0542		601.376	-16.3852	-1.059		366.972	18377	1.606		357.341	-16051	-1.003		354.9	8.43604
642.378	3.23807	-0.562		639.885	7.1132	0.622		629.796	5.74999	1.516		633.614	11.7292	1.436		632.122	5.4871	0.906		280.34	-30099	-2.3935		360.059	-16030.4	-2.138		359.244	20078.3	2.1486		358.996	8.83365	0.055		602.457	-16.3389	-1.061		367.63	18371.9	1.6086		357.986	-16055.1	-1.0039		355.527	9.93179
643.446	3.22291	-0.627		641.193	7.16742	0.628		630.862	5.99421	1.524		634.715	11.7211	1.426		633.189	5.47801	0.934		280.974	-30098.9	-2.3958		360.704	-16035.2	-2.1353		359.865	20076.9	2.1463		359.668	8.7945	0.0537		603.524	-16.314	-1.053		368.287	18366.6	1.6099		358.625	-16058.4	-1.003		356.166	11.1425
644.545	3.20519	-0.637		642.309	7.21431	0.592		631.913	6.24066	1.526		635.782	11.709	1.42		634.598	5.46885	0.916		281.619	-30097.9	-2.3958		361.342	-16041.4	-2.1361		360.5	20076.4	2.1445		360.305	8.80675	0.0525		604.575	-16.2854	-1.061		368.945	18359.7	1.61		359.259	-16060.2	-1.0044		356.809	13.0526
645.595	3.17843	-0.702		643.698	7.24265	0.624		632.962	6.47877	1.546		636.839	11.6985	1.408		636.03	5.46123	0.927		282.258	-30096.1	-2.3953		361.975	-16044.7	-2.1343		361.139	20075.5	2.1482		360.951	8.79575	0.0508		605.676	-16.2506	-1.061		369.602	18352.8	1.6134		359.906	-16062	-1.0062		357.44	14.4528
646.645	3.13813	-0.748		644.765	7.27858	0.625		634.371	6.69652	1.524		637.991	11.7146	1.446		637.072	5.44659	0.929		282.898	-30092.5	-2.3963		362.609	-16045.4	-2.1348		361.781	20074	2.1509		361.588	8.75441	0.0539		606.753	-16.2173	-1.063		370.26	18348.2	1.6167		360.541	-16064	-1.005		358.09	16.3115
647.739	3.09045	-0.809		645.814	7.30441	0.602		635.456	6.90842	1.536		639.107	11.7328	1.431		638.155	5.4337	0.917		283.591	-30089.5	-2.394		363.259	-16044.3	-2.134		362.453	20072.4	2.1531		362.245	8.70353	0.0527		607.822	-16.1833	-1.069		370.918	18344.2	1.6173		361.182	-16068	-1.0018		358.738	17.9559
649.015	3.04126	-0.822		646.864	7.32822	0.599		636.506	7.10287	1.554		640.194	11.7452	1.43		639.463	5.42018	0.929		284.261	-30085.6	-2.394		363.92	-16040.9	-2.134		363.098	20071.8	2.1524		362.881	8.61844	0.0533		608.873	-16.1495	-1.081		371.575	18341.5	1.6173		361.803	-16073.6	-1.0015		359.37	20.4614
650.083	2.98812	-0.851		647.567	7.34257	0.64		638.12	7.28661	1.547		641.279	11.7489	1.425		640.604	5.39946	0.919		284.901	-30080.8	-2.393		364.553	-16040.2	-2.1355		363.739	20071.6	2.1506		363.53	8.58584	0.0506		609.924	-16.1162	-1.066		372.233	18337.7	1.6175		362.44	-16080	-1.003		360.004	23.5792
651.132	2.92156	-0.897		649.012	7.379	0.62		639.205	7.46112	1.552		642.665	11.7622	1.436		641.671	5.38158	0.949		285.553	-30074	-2.3904		365.188	-16041.8	-2.1357		364.371	20069.5	2.1496		364.168	8.55496	0.0519		611.023	-16.0767	-1.074		372.89	18335.7	1.6179		363.063	-16086.6	-1.004		360.637	27.48
652.504	2.84838	-0.947		650.062	7.42333	0.635		640.255	7.63114	1.552		643.732	11.7714	1.461		643.07	5.35696	0.925		286.199	-30066.5	-2.3919		365.84	-16042.6	-2.1348		365.002	20066.2	2.1508		364.789	8.52864	0.0538		612.073	-16.0654	-1.076		373.548	18334	1.6171		363.707	-16092.5	-1.002		361.271	31.9357
653.57	2.7667	-0.982		651.112	7.44884	0.619		641.305	7.78758	1.562		644.836	11.7967	1.451		643.772	5.33038	0.925		286.819	-30059	-2.3889		366.478	-16042.7	-2.1354		365.63	20062.9	2.148		365.432	8.55913	0.0526		613.122	-16.0308	-1.061		374.205	18332.6	1.6189		364.36	-16096.3	-1.0009		361.922	36.5023
654.62	2.67443	-0.98		652.204	7.46496	0.631		642.355	7.93698	1.554		645.903	11.8282	1.438		644.821	5.30622	0.932		287.474	-30051.4	-2.3863		367.123	-16044.4	-2.1374		366.255	20059.3	2.1483		366.089	8.5468	0.0537		614.184	-16.0009	-1.061		374.863	18331.4	1.6176		365.018	-16099.1	-1.0026		362.555	41.2227
655.748	2.57143	-0.983		653.593	7.47122	0.64		643.449	8.08208	1.572		647.025	11.8563	1.445		645.871	5.27514	0.937		288.112	-30047.4	-2.3878		367.769	-16047.9	-2.1356		366.896	20053.7	2.147		366.712	8.5005	0.0544		615.253	-15.969	-1.076		375.52	18330.4	1.6176		365.648	-16100.3	-1.0016		363.186	46.5114
656.831	2.46558	-1.029		654.66	7.47448	0.648		644.515	8.21427	1.582		648.092	11.8613	1.418		646.966	5.25022	0.915		288.744	-30042.7	-2.3886		368.413	-16053.4	-2.1356		367.545	20047.9	2.1422		367.354	8.50057	0.0543		616.346	-15.9323	-1.053		376.178	18329.6	1.6155		366.278	-16101	-1.0026		363.819	52.4036
657.899	2.35161	-1.034		655.709	7.46201	0.636		645.566	8.3392	1.569		649.193	11.8894	1.445		648.033	5.22405	0.919		289.396	-30037.4	-2.387		369.093	-16057.8	-2.1351		368.182	20041.9	2.1404		368.026	8.48051	0.0532		617.424	-15.9026	-1.071		376.836	18328.1	1.617		366.908	-16100.2	-1.0034		364.449	57.8465
658.999	2.2389	-1.088		656.865	7.46298	0.642		646.617	8.45747	1.541		650.368	11.8922	1.454		649.476	5.19389	0.924		290.034	-30031.4	-2.3865		369.74	-16062.6	-2.1386		368.813	20037.3	2.1377		368.688	8.42876	0.0571		618.492	-15.8697	-1.076		377.493	18325.3	1.617		367.546	-16100.6	-1.0065		365.069	63.9353
660.396	2.11594	-1.075		657.932	7.48605	0.662		647.666	8.57144	1.572		651.473	11.9204	1.451		650.609	5.16229	0.937		290.67	-30026.8	-2.3842		370.385	-16067.1	-2.1416		369.46	20033	2.1365		369.323	8.41677	0.0557		619.591	-15.8251	-1.073		378.151	18321.1	1.6181		368.172	-16102	-1.0083		365.707	69.2374
661.097	1.98775	-1.107		659.06	7.49808	0.644		648.716	8.6794	1.582		652.862	11.9436	1.438		651.659	5.12783	0.912		291.362	-30023.5	-2.3843		371.051	-16070.4	-2.1408		370.094	20027.8	2.1378		369.976	8.45628	0.0531		620.643	-15.7875	-1.068		378.808	18317.2	1.6179		368.811	-16104.3	-1.0075		366.34	74.3383
662.147	1.85201	-1.117		660.175	7.52295	0.649		650.084	8.78409	1.582		653.944	11.9657	1.423		652.813	5.08967	0.927		292.053	-30021.6	-2.3879		371.702	-16074.4	-2.1401		370.729	20021.5	2.136		370.612	8.42432	0.0506		621.692	-15.7498	-1.058		379.466	18311.7	1.6163		369.432	-16105.5	-1.0081		366.973	79.6385
663.515	1.69911	-1.135		661.226	7.53324	0.654		651.465	8.87716	1.589		655.329	11.9838	1.413		653.881	5.05298	0.935		292.745	-30021.2	-2.3871		372.325	-16078.9	-2.1398		371.36	20014.7	2.1377		371.256	8.41008	0.0501		622.78	-15.728	-1.056		380.123	18305.7	1.616		370.072	-16106.9	-1.0104		367.623	84.2359
664.581	1.53491	-1.134		662.172	7.56201	0.652		652.533	8.96199	1.582		656.434	11.9747	1.44		654.932	5.01264	0.945		293.448	-30022.4	-2.3885		372.973	-16086.5	-2.1402		371.99	20007.5	2.141		371.907	8.40183	0.0503		623.848	-15.6925	-1.081		380.781	18298.3	1.6117		370.707	-16108.8	-1.0143		368.254	88.9921
665.682	1.37339	-1.18		663.907	7.59262	0.654		653.583	9.03918	1.61		657.818	11.9629	1.443		655.982	4.97243	0.924		294.149	-30023.3	-2.3898		373.622	-16094	-2.1402		372.626	19999.4	2.1437		372.547	8.29059	0.05		624.929	-15.6515	-1.051		381.439	18289.5	1.6127		371.34	-16111	-1.0153		368.89	94.2653
666.75	1.20625	-1.2		664.975	7.61264	0.674		654.632	9.10811	1.585		658.886	11.9437	1.464		657.39	4.92781	0.945		294.846	-30023.8	-2.3879		374.269	-16101.3	-2.1422		373.266	19991.2	2.1448		373.214	8.33693	0.0496		625.978	-15.5982	-1.049		382.096	18283.8	1.6122		371.993	-16114.7	-1.015		369.524	99.8719
667.799	1.03323	-1.208		666.076	7.6303	0.632		655.999	9.16166	1.585		659.589	11.9397	1.43		658.475	4.88298	0.921		295.522	-30023	-2.3878		374.904	-16108.3	-2.1424		373.926	19982.8	2.1464		373.843	8.3379	0.0501		627.047	-15.5521	-0.987		382.754	18279.2	1.6142		372.629	-16118	-1.0139		370.155	105.468
669.3	0.848084	-1.223		667.144	7.6413	0.629		657.066	9.20919	1.582		660.986	11.9261	1.441		659.524	4.84005	0.959		296.161	-30018.9	-2.3858		375.553	-16113.7	-2.1404		374.567	19973.8	2.148		374.485	8.36247	0.0514		628.097	-15.5145	-0.861		383.411	18274.7	1.6114		373.268	-16121.6	-1.0124		370.809	111.565
670.021	0.663119	-1.234		668.241	7.65706	0.659		658.455	9.25886	1.6		662.006	11.8963	1.448		660.574	4.8015	0.96		296.792	-30012.9	-2.386		376.188	-16122.3	-2.1386		375.201	19965.2	2.1527		375.13	8.36111	0.0525		629.148	-15.4717	-0.77		384.069	18270.2	1.6108		373.901	-16125.1	-1.0129		371.434	116.819
671.642	0.471622	-1.261		669.343	7.65778	0.649		659.977	9.30796	1.597		663.421	11.8746	1.438		661.623	4.76145	0.944		297.424	-30008.8	-2.3881		376.829	-16131.5	-2.1358		375.831	19956.7	2.1529		375.755	8.38172	0.0524		630.212	-15.4191	-0.679		384.726	18266.1	1.6085		374.542	-16128.4	-1.0108		372.068	121.819
673.034	0.277426	-1.256		670.78	7.68177	0.649		661.026	9.34852	1.607		664.47	11.8307	1.456		662.721	4.72638	0.934		298.126	-30006	-2.386		377.464	-16139.4	-2.1363		376.467	19947.7	2.1534		376.414	8.36083	0.0545		631.328	-15.3523	-0.58		385.384	18263	1.6082		375.168	-16132.6	-1.0101		372.7	127.771
674.101	0.082914	-1.271		671.922	7.68036	0.634		662.16	9.38457	1.582		665.521	11.7959	1.454		663.805	4.69037	0.94		298.827	-30002.7	-2.3845		378.118	-16147.1	-2.135		377.106	19940	2.1524		377.058	8.39565	0.0544		632.392	-15.261	-0.482		386.041	18260.1	1.6074		375.825	-16137.1	-1.0093		373.334	133.253
675.151	-0.117576	-1.259		673.307	7.70243	0.644		663.21	9.40839	1.6		666.937	11.7808	1.436		664.872	4.65986	0.935		299.536	-30001.1	-2.3845		378.773	-16152.2	-2.1358		377.754	19931.8	2.1487		377.7	8.39795	0.0534		633.461	-15.1622	-0.393		386.699	18256.9	1.6087		376.465	-16139.5	-1.0106		373.967	139.347
676.275	-0.320073	-1.294		674.374	7.70771	0.639		664.26	9.41892	1.6		668.004	11.7601	1.446		665.923	4.6317	0.915		300.194	-29999.8	-2.3859		379.413	-16158.4	-2.1349		378.374	19925.5	2.1457		378.359	8.38485	0.055		634.522	-15.0546	-0.292		387.357	18255.1	1.6081		377.102	-16140.6	-1.0073		374.599	145.546
677.343	-0.53186	-1.296		675.424	7.72313	0.654		665.357	9.43313	1.617		668.971	11.7506	1.446		666.973	4.60639	0.922		300.818	-29998.6	-2.3867		380.057	-16164.3	-2.1349		379.016	19920.7	2.1445		379.013	8.34861	0.0562		635.596	-14.9293	-0.212		388.014	18252.5	1.6076		377.747	-16140.6	-1.0063		375.255	151.44
678.393	-0.749291	-1.312		676.475	7.73419	0.659		666.442	9.44835	1.622		670.427	11.7372	1.454		668.07	4.57504	0.924		301.458	-29997	-2.391		380.694	-16170.8	-2.1351		379.66	19915.5	2.1472		379.675	8.37269	0.0563		636.713	-14.7899	-0.138		388.672	18251.2	1.6073		378.368	-16142.5	-1.0089		375.895	158.051
679.443	-0.975032	-1.312		677.573	7.74279	0.637		667.979	9.44919	1.605		671.516	11.7197	1.478		669.138	4.54876	0.95		302.093	-29995.5	-2.3896		381.343	-16177.6	-2.1329		380.297	19908.8	2.1472		380.3	8.35676	0.0574		637.841	-14.6264	-0.07		389.329	18251.3	1.6058		379.01	-16146	-1.0074		376.525	163.243
680.815	-1.2097	-1.35		678.67	7.73344	0.641		668.718	9.44949	1.627		672.601	11.6765	1.446		670.553	4.51995	0.945		302.735	-29995.1	-2.3957		382.003	-16182.3	-2.1375		380.938	19900.5	2.1469		380.938	8.36201	0.0566		638.916	-14.4488	-0.016		389.987	18251.2	1.6061		379.666	-16148.4	-1.0074		377.155	168.661
681.882	-1.44125	-1.319		680.059	7.73774	0.619		669.816	9.44837	1.61		673.669	11.6742	1.446		671.687	4.4941	0.94		303.386	-29993.6	-2.397		382.645	-16187.8	-2.1389		381.562	19892.4	2.1434		381.596	8.35358	0.0544		639.986	-14.2546	0.059		390.644	18250.3	1.6034		380.306	-16151.9	-1.0061		377.79	174.83
682.983	-1.68099	-1.332		681.175	7.74512	0.669		671.194	9.45705	1.62		674.719	11.652	1.471		672.737	4.47406	0.944		304.005	-29992.9	-2.3972		383.267	-16194	-2.1402		382.195	19884.9	2.1441		382.228	8.33652	0.0566		641.036	-14.0445	0.102		391.302	18250.1	1.6049		380.942	-16154.1	-1.0074		378.417	180.706
684.066	-1.9146	-1.34		682.273	7.75051	0.646		672.59	9.45385	1.627		675.942	11.6286	1.453		673.787	4.45038	0.919		304.649	-29993.2	-2.402		383.925	-16200.8	-2.1412		382.852	19877.6	2.1426		382.859	8.33132	0.0568		642.134	-13.8173	0.166		391.96	18249.6	1.6055		381.592	-16156.9	-1.0079		379.045	185.569
685.132	-2.16315	-1.355		683.704	7.75639	0.619		673.657	9.44317	1.617		677.008	11.5905	1.476		674.881	4.43342	0.942		305.3	-29991.9	-2.4009		384.573	-16206.8	-2.1412		383.481	19871.6	2.1467		383.519	8.2747	0.0559		643.252	-13.5868	0.191		392.617	18251.1	1.6084		382.214	-16160.2	-1.0089		379.675	190.093
686.555	-2.41594	-1.387		684.755	7.75312	0.652		674.916	9.43578	1.63		678.059	11.5907	1.436		675.997	4.42156	0.924		305.937	-29990.4	-2.4036		385.203	-16211.8	-2.1404		384.114	19865.4	2.1487		384.141	8.25204	0.0562		644.303	-13.3319	0.216		393.275	18252	1.6099		382.86	-16162.3	-1.0086		380.311	195.513
687.64	-2.67324	-1.39		685.845	7.7338	0.634		676.35	9.42601	1.646		679.109	11.5795	1.471		677.368	4.4083	0.927		306.568	-29987.3	-2.4038		385.839	-16218.5	-2.1397		384.774	19860.1	2.1489		384.778	8.21678	0.0571		645.353	-13.0695	0.282		393.932	18251.4	1.613		383.508	-16165.3	-1.0116		380.938	200.814
688.69	-2.93697	-1.367		687.231	7.72646	0.672		677.417	9.41051	1.638		680.208	11.5707	1.467		678.454	4.38848	0.945		307.202	-29984.9	-2.4019		386.461	-16227.1	-2.1407		385.422	19854.9	2.1484		385.41	8.20319	0.0554		646.479	-12.7864	0.297		394.59	18250.1	1.6117		384.174	-16167.8	-1.0129		381.572	206.069
690.514	-3.20461	-1.395		688.316	7.69974	0.649		678.467	9.3939	1.635		681.257	11.574	1.458		679.838	4.36232	0.914		307.832	-29982.8	-2.3993		387.099	-16234.3	-2.1418		386.055	19850.7	2.1461		386.067	8.20512	0.056		647.595	-12.5041	0.363		395.247	18249.7	1.6095		384.825	-16171.4	-1.0109		382.207	212.555
690.868	-3.47426	-1.38		689.705	7.66471	0.646		679.844	9.38761	1.642		682.308	11.5492	1.459		680.925	4.33741	0.932		308.464	-29980.4	-2.4005		387.762	-16243.4	-2.144		386.69	19847.1	2.1474		386.711	8.17809	0.0551		648.644	-12.2075	0.363		395.905	18247.8	1.6103		385.461	-16173.5	-1.0123		382.841	219.456
691.919	-3.75046	-1.42		690.79	7.63028	0.674		681.343	9.36979	1.638		683.357	11.5307	1.469		681.992	4.3076	0.914		309.108	-29975.7	-2.3962		388.386	-16251.8	-2.1409		387.345	19841.3	2.1456		387.359	8.16221	0.056		649.696	-11.8835	0.373		396.562	18245.8	1.6115		386.1	-16175.7	-1.0124		383.475	226.811
693.019	-4.01798	-1.41		691.907	7.61691	0.634		682.063	9.34985	1.647		684.407	11.5242	1.451		683.077	4.2734	0.936		309.746	-29973.1	-2.3949		389.034	-16260.1	-2.1386		387.983	19835	2.1481		387.981	8.16918	0.0539		650.787	-11.5532	0.393		397.22	18242.1	1.6155		386.746	-16179.2	-1.0123		384.121	234.164
694.432	-4.27923	-1.428		692.956	7.61391	0.644		683.16	9.32751	1.625		685.504	11.482	1.451		684.482	4.23493	0.942		310.382	-29971	-2.3956		389.677	-16268.5	-2.1369		388.62	19828.4	2.1481		388.62	8.14677	0.0519		651.903	-11.2072	0.429		397.878	18236.6	1.618		387.398	-16182.6	-1.0135		384.761	240.709
695.267	-4.54161	-1.435		694.377	7.60023	0.667		684.227	9.29892	1.638		686.595	11.4511	1.454		685.568	4.19871	0.915		311.02	-29968.2	-2.3951		390.305	-16275.3	-2.1352		389.272	19823.2	2.1473		389.275	8.15253	0.0544		652.954	-10.8317	0.437		398.535	18230	1.6189		388.056	-16185.1	-1.0154		385.433	246.199
696.682	-4.80159	-1.412		695.444	7.58436	0.654		685.326	9.27089	1.656		687.662	11.4213	1.461		686.618	4.15613	0.93		311.643	-29964.8	-2.3987		390.937	-16281.6	-2.136		389.919	19817.9	2.1463		389.983	8.1424	0.0556		654.022	-10.4591	0.444		399.193	18224.7	1.6183		388.692	-16188.1	-1.0132		386.073	250.68
697.384	-5.05459	-1.433		696.812	7.57873	0.679		686.377	9.24254	1.668		688.712	11.4231	1.456		688.067	4.10853	0.932		312.279	-29962.3	-2.3978		391.601	-16286.5	-2.135		390.545	19813	2.1448		390.62	8.13602	0.0569		655.074	-10.0514	0.461		399.85	18220	1.6163		389.329	-16190.6	-1.0141		386.705	256.808
698.801	-5.29463	-1.443		697.927	7.57218	0.654		687.426	9.21168	1.663		689.799	11.4169	1.444		688.836	4.06291	0.92		312.916	-29961.4	-2.396		392.244	-16290.6	-2.1353		391.19	19806.8	2.1463		391.245	8.14796	0.0515		656.189	-9.62691	0.489		400.508	18217.6	1.6171		389.981	-16192.6	-1.0102		387.338	263.525
699.915	-5.53619	-1.433		698.994	7.56744	0.644		688.517	9.18065	1.651		691.183	11.4203	1.464		689.886	4.02	0.944		313.555	-29960.8	-2.3989		392.88	-16291.8	-2.1345		391.823	19803	2.1476		391.906	8.15295	0.0514		657.239	-9.18982	0.505		401.165	18215.2	1.6177		390.609	-16197.6	-1.0101		387.97	270.515
701.092	-5.77562	-1.471		700.043	7.5565	0.644		689.601	9.13961	1.637		692.251	11.4234	1.479		691.299	3.97334	0.935		314.199	-29958.4	-2.4006		393.519	-16292.7	-2.1337		392.462	19798.7	2.1492		392.547	8.16919	0.0523		658.291	-8.74725	0.505		401.823	18211.3	1.6172		391.253	-16203.1	-1.0104		388.612	277.848
702.158	-6.00634	-1.438		701.093	7.56086	0.662		690.669	9.10356	1.645		692.954	11.4212	1.479		692.697	3.9251	0.922		314.842	-29953.4	-2.4028		394.163	-16292.9	-2.1335		393.112	19792.6	2.1504		393.173	8.1335	0.0512		659.412	-8.28887	0.558		402.48	18209.1	1.6162		391.9	-16208.3	-1.0071		389.241	285.701
703.256	-6.2271	-1.466		702.19	7.56006	0.674		691.719	9.07535	1.64		694.349	11.401	1.492		693.764	3.88189	0.917		315.477	-29951.7	-2.4063		394.796	-16292.3	-2.1325		393.751	19785.9	2.1522		393.795	8.13016	0.0504		660.481	-7.81247	0.573		403.138	18205.2	1.6145		392.534	-16213.4	-1.0071		389.876	294.264
704.634	-6.43739	-1.476		703.325	7.57037	0.644		692.767	9.03827	1.676		695.44	11.3762	1.494		694.862	3.83891	0.935		316.174	-29952.7	-2.4064		395.443	-16291.6	-2.1332		394.397	19780.3	2.1502		394.433	8.10517	0.0516		661.532	-7.32753	0.55		403.796	18199.4	1.6147		393.211	-16218.9	-1.0078		390.525	302.864
706.355	-6.64288	-1.488		704.713	7.57362	0.636		693.817	9.00499	1.627		696.829	11.3585	1.448		695.928	3.7995	0.934		316.865	-29954.5	-2.4062		396.064	-16289.7	-2.1342		395.034	19775.5	2.151		395.055	8.07538	0.0522		662.63	-6.8278	0.573		404.453	18192.4	1.6122		393.863	-16224.3	-1.0065		391.146	311.289
707.058	-6.84001	-1.474		706.186	7.59375	0.646		695.46	8.97712	1.66		697.897	11.3566	1.457		697.053	3.76964	0.939		317.568	-29956.2	-2.4049		396.709	-16286.3	-2.1354		395.688	19771.9	2.1533		395.693	8.08073	0.0511		663.698	-6.31224	0.56		405.111	18184.4	1.6107		394.523	-16228.6	-1.0049		391.785	319.227
708.495	-7.02972	-1.479		707.291	7.59051	0.679		696.198	8.94692	1.655		698.995	11.3545	1.451		698.137	3.7409	0.937		318.271	-29955.6	-2.4041		397.349	-16280.8	-2.1349		396.32	19767.8	2.1537		396.321	8.10573	0.0506		664.4	-5.77775	0.583		405.768	18177	1.612		395.16	-16233.1	-1.0062		392.416	325.575
709.58	-7.21461	-1.476		708.681	7.5899	0.644		697.656	8.90352	1.666		700.046	11.3312	1.448		699.204	3.71715	0.944		318.918	-29954.5	-2.4028		398.009	-16274.3	-2.1375		396.95	19765.5	2.1565		396.965	8.14461	0.048		665.835	-5.21355	0.595		406.426	18170.5	1.6125		395.796	-16236.8	-1.0052		393.051	330.977
710.63	-7.39455	-1.478		709.747	7.59198	0.655		698.741	8.85792	1.65		701.191	11.2768	1.448		700.254	3.69275	0.904		319.561	-29950.1	-2.4006		398.651	-16267.1	-2.1375		397.581	19762.3	2.1558		397.612	8.14753	0.0507		666.912	-4.66155	0.623		407.083	18164.3	1.6109		396.443	-16242.5	-1.0059		393.683	335.681
711.679	-7.56584	-1.483		710.797	7.59937	0.647		700.218	8.81327	1.653		702.259	11.2432	1.476		701.305	3.66636	0.922		320.192	-29945.5	-2.3985		399.277	-16261.2	-2.137		398.211	19758.9	2.155		398.234	8.14629	0.0505		667.984	-4.09614	0.6		407.741	18158.3	1.6131		397.095	-16249.7	-1.0057		394.316	340.012
712.729	-7.72487	-1.516		712.164	7.59832	0.66		701.301	8.76766	1.691		703.309	11.1956	1.471		702.395	3.63623	0.932		320.83	-29942.1	-2.3961		399.902	-16256.4	-2.1363		398.843	19755.3	2.1555		398.866	8.14833	0.0485		669.052	-3.52011	0.629		408.399	18150.9	1.6144		397.755	-16257.2	-1.0034		394.946	344.518
713.827	-7.87336	-1.504		713.276	7.6066	0.667		702.69	8.72509	1.656		704.359	11.1712	1.464		703.462	3.60767	0.932		321.479	-29937.5	-2.3936		400.546	-16251.5	-2.1366		399.478	19753.4	2.1557		399.5	8.10954	0.0498		670.102	-2.93596	0.636		409.056	18142.7	1.6158		398.392	-16264.2	-1.0054		395.58	350.008
714.877	-8.01606	-1.479		714.344	7.62892	0.672		703.774	8.6868	1.661		705.457	11.1202	1.464		704.859	3.57929	0.899		322.115	-29931.1	-2.3941		401.182	-16245.2	-2.1391		400.13	19750	2.1549		400.134	8.02291	0.0491		671.252	-2.34541	0.652		409.714	18134.9	1.6175		399.035	-16270.4	-1.0058		396.204	354.689
715.927	-8.152	-1.504		715.442	7.6467	0.657		704.825	8.65536	1.671		706.524	11.0927	1.464		705.635	3.55511	0.836		322.752	-29925.9	-2.3969		401.819	-16240.4	-2.1414		400.764	19746.7	2.1562		400.764	8.00103	0.0481		672.391	-1.7588	0.671		410.371	18129.4	1.6165		399.676	-16275.8	-1.0062		396.836	358.574
716.977	-8.28795	-1.509		716.831	7.63687	0.672		705.922	8.62053	1.673		707.575	11.0343	1.484		706.741	3.53023	0.679		323.403	-29923.1	-2.3982		402.461	-16237.2	-2.1396		401.409	19744.5	2.156		401.397	7.99461	0.0479		673.468	-1.17154	0.677		411.029	18124.8	1.6142		400.331	-16280.9	-1.0063		397.466	362.152
718.39	-8.41258	-1.521		718.217	7.6275	0.646		706.99	8.5786	1.67		708.731	10.9911	1.474		707.808	3.50154	0.543		324.045	-29917.5	-2.3972		403.102	-16232.8	-2.1368		402.048	19743.9	2.1557		402.051	7.9687	0.0461		674.585	-0.57676	0.699		411.686	18120.8	1.615		400.988	-16285.1	-1.0032		398.095	365.705
719.474	-8.53126	-1.549		719.283	7.61914	0.659		708.101	8.52726	1.675		709.864	10.9589	1.456		708.856	3.4791	0.381		324.691	-29909.2	-2.3947		403.736	-16230.4	-2.1383		402.682	19743.4	2.1548		402.686	7.94462	0.0481		675.74	0.01164	0.699		412.344	18118.4	1.6135		401.619	-16288.8	-1.0021		398.726	370.427
720.524	-8.63856	-1.522		720.452	7.62814	0.662		709.219	8.48536	1.646		710.931	10.9351	1.473		709.906	3.45812	0.261		325.322	-29901.1	-2.3945		404.416	-16226.8	-2.1367		403.312	19742.4	2.153		403.321	7.90225	0.0528		676.809	0.62041	0.712		413.001	18117.6	1.61		402.24	-16294.3	-1.0035		399.358	375.664
721.574	-8.72942	-1.516		721.519	7.61416	0.652		710.268	8.43663	1.671		712.296	10.9276	1.471		711.319	3.43954	0.138		325.955	-29895.8	-2.397		405.057	-16224.4	-2.1379		403.962	19742	2.154		403.973	7.91566	0.0517		677.859	1.22501	0.722		413.659	18116.8	1.6106		402.878	-16299.5	-1.0044		399.988	381.166
722.73	-8.82042	-1.534		722.568	7.59252	0.685		711.397	8.39269	1.678		713.414	10.9265	1.453		712.719	3.42079	-0.012		326.592	-29891.8	-2.3962		405.701	-16220.1	-2.1374		404.604	19742.1	2.1545		404.608	7.91391	0.052		678.911	1.83484	0.715		414.317	18115.5	1.6104		403.525	-16305.2	-1.0042		400.621	385.6
723.797	-8.90803	-1.509		723.656	7.6009	0.647		712.464	8.35394	1.703		714.481	10.9392	1.474		713.834	3.39967	-0.123		327.241	-29886	-2.3987		406.339	-16216.8	-2.1379		405.244	19741.5	2.153		405.238	7.9116	0.0518		680.047	2.44373	0.715		414.974	18114	1.6116		404.148	-16309.9	-1.0062		401.24	390.342
724.926	-8.98579	-1.542		725.09	7.59288	0.675		713.584	8.32102	1.665		715.531	10.9579	1.477		714.885	3.36604	-0.229		327.87	-29878.4	-2.4		406.967	-16214.8	-2.1356		405.883	19739.9	2.1498		405.859	7.93607	0.0499		681.126	3.06593	0.715		415.632	18109.8	1.6092		404.786	-16314.4	-1.0071		401.881	395.902
726.04	-9.05069	-1.529		726.157	7.59629	0.689		714.652	8.28409	1.671		716.628	10.9812	1.479		716.293	3.32122	-0.295		328.501	-29869	-2.3978		407.593	-16211.5	-2.1346		406.515	19737.2	2.1519		406.499	7.88226	0.0495		682.193	3.68308	0.682		416.289	18104.4	1.607		405.434	-16318.3	-1.0071		402.51	401.544
727.091	-9.10949	-1.542		727.313	7.5841	0.665		716.221	8.23606	1.655		717.695	10.9889	1.486		717.377	3.27209	-0.386		329.133	-29858.5	-2.3952		408.229	-16207.1	-2.1333		407.158	19734.6	2.1506		407.149	7.87368	0.0504		683.244	4.30498	0.704		416.947	18100	1.6061		406.063	-16321.9	-1.0056		403.166	407.524
728.705	-9.16635	-1.54		728.379	7.58397	0.672		716.941	8.1893	1.681		718.745	10.9949	1.499		718.429	3.21259	-0.482		329.766	-29849.4	-2.3922		408.859	-16200.9	-2.1333		407.81	19731.2	2.1513		407.809	7.87935	0.0514		684.295	4.91469	0.722		417.604	18098.8	1.6072		406.691	-16325.7	-1.0084		403.798	413.168
729.79	-9.22193	-1.542		729.481	7.55132	0.662		718.039	8.15001	1.66		719.89	11.0044	1.471		719.53	3.14847	-0.538		330.418	-29842.1	-2.3904		409.485	-16194.5	-2.1351		408.442	19727.8	2.1491		408.433	7.87244	0.0508		685.394	5.52313	0.727		418.262	18100.3	1.6046		407.318	-16328.7	-1.0127		404.428	418.765
730.888	-9.2712	-1.524		730.548	7.54197	0.662		719.13	8.11374	1.663		721.006	11.0249	1.478		720.645	3.08734	-0.59		331.051	-29838.4	-2.3922		410.123	-16187.9	-2.1369		409.08	19725.5	2.1493		409.069	7.83843	0.0481		686.496	6.10107	0.707		418.92	18100.5	1.6059		407.957	-16331	-1.0154		405.057	425.046
731.942	-9.31951	-1.554		731.669	7.53293	0.69		720.197	8.07475	1.668		722.093	11.0423	1.468		721.693	3.01993	-0.629		331.687	-29835.8	-2.3922		410.751	-16183	-2.143		409.722	19721.8	2.1493		409.694	7.82901	0.0455		687.547	6.67438	0.733		419.577	18102.1	1.6096		408.611	-16332.9	-1.0119		405.69	430.493
733.057	-9.36135	-1.555		732.737	7.52664	0.674		721.246	8.04029	1.67		723.16	11.0328	1.484		722.842	2.93491	-0.7		332.34	-29833	-2.3904		411.42	-16179.7	-2.1403		410.358	19716.4	2.1473		410.332	7.84599	0.0458		688.642	7.25335	0.702		420.235	18106	1.6101		409.229	-16335.2	-1.0129		406.324	435.536
734.106	-9.39547	-1.569		733.787	7.51197	0.662		722.296	8.0027	1.658		724.285	11.0404	1.466		723.981	2.8344	-0.708		332.977	-29830.7	-2.393		412.067	-16175.7	-2.1408		411	19709.8	2.15		410.957	7.85257	0.0479		689.711	7.81926	0.7		420.892	18109.8	1.6079		409.874	-16338.6	-1.0126		406.959	442.03
735.529	-9.42666	-1.579		734.838	7.48531	0.664		723.346	7.96478	1.693		725.353	11.012	1.471		725.049	2.73556	-0.745		333.62	-29829	-2.393		412.716	-16171.5	-2.1416		411.652	19704.6	2.151		411.588	7.85435	0.0487		690.76	8.37502	0.717		421.55	18111.2	1.6084		410.523	-16341.1	-1.0108		407.594	449.534
736.662	-9.45606	-1.552		735.967	7.45797	0.677		724.396	7.92989	1.696		726.403	11.0179	1.471		726.099	2.63071	-0.814		334.26	-29824	-2.3915		413.359	-16166.9	-2.1438		412.282	19699.2	2.155		412.211	7.85504	0.0487		691.855	8.90715	0.72		422.207	18110.5	1.6096		411.158	-16343.4	-1.0125		408.213	457.307
738.104	-9.46928	-1.536		737.352	7.43998	0.677		725.491	7.89615	1.693		727.453	11.0394	1.497		727.149	2.51673	-0.816		334.89	-29816.3	-2.3937		413.995	-16161.8	-2.1458		412.917	19693.8	2.1547		412.845	7.83814	0.0489		692.924	9.42869	0.727		422.865	18110.8	1.6134		411.787	-16346.4	-1.0124		408.856	464.937
739.189	-9.48048	-1.559		738.733	7.41788	0.659		726.62	7.85406	1.706		728.54	11.0168	1.484		728.56	2.39002	-0.849		335.525	-29809	-2.3954		414.637	-16155.2	-2.1448		413.568	19687.7	2.1583		413.471	7.82254	0.0498		693.975	9.93831	0.748		423.522	18112.9	1.6136		412.421	-16350.9	-1.0094		409.501	471.637
740.239	-9.48378	-1.589		739.8	7.39591	0.65		727.687	7.80019	1.688		729.929	11.0145	1.486		729.694	2.25233	-0.882		336.179	-29801.9	-2.3964		415.288	-16147.7	-2.1478		414.199	19681.1	2.1567		414.108	7.81822	0.0508		695.026	10.4316	0.714		424.18	18114.4	1.6155		413.059	-16353.9	-1.0065		410.128	478.275
741.289	-9.49351	-1.567		740.849	7.36526	0.669		728.785	7.75575	1.688		730.996	10.9978	1.486		730.743	2.11174	-0.944		336.815	-29797.2	-2.3992		415.944	-16139.2	-2.1468		414.833	19676.1	2.1598		414.762	7.82395	0.0511		696.148	10.9158	0.722		424.838	18117.4	1.6171		413.71	-16358.1	-1.0046		410.776	485.446
742.339	-9.48774	-1.537		741.899	7.33993	0.672		729.836	7.71034	1.683		732.045	10.9898	1.484		732.114	1.95065	-0.957		337.458	-29793.3	-2.3981		416.569	-16131.6	-2.146		415.484	19672.5	2.159		415.417	7.85075	0.0523		697.263	11.3874	0.748		425.495	18120.2	1.6166		414.352	-16362.6	-1.0053		411.407	493.272
743.437	-9.47773	-1.56		743.058	7.33565	0.669		731.247	7.66543	1.685		733.134	10.9619	1.458		733.182	1.78055	-0.981		338.102	-29788.9	-2.3955		417.212	-16126.2	-2.1399		416.106	19667	2.1587		416.069	7.84381	0.0531		698.313	11.853	0.739		426.153	18122.3	1.6138		414.993	-16366.4	-1.0072		412.04	501.382
744.856	-9.46761	-1.562		744.45	7.33127	0.665		732.38	7.62076	1.673		734.238	10.9204	1.468		734.597	1.59559	-0.985		338.731	-29785.8	-2.3972		417.863	-16121.2	-2.1439		416.75	19660.8	2.1599		416.734	7.85097	0.0523		699.412	12.2963	0.753		426.81	18127.6	1.613		415.63	-16371.1	-1.0054		412.674	510.219
745.94	-9.45791	-1.579		745.517	7.32442	0.684		733.748	7.58261	1.681		735.306	10.8792	1.462		735.682	1.40464	-1.038		339.368	-29783.8	-2.3939		418.489	-16116.6	-2.1432		417.381	19656.5	2.1577		417.377	7.88203	0.0507		700.52	12.7324	0.747		427.468	18134.2	1.6142		416.26	-16376.4	-1.0045		413.305	519.341
747.04	-9.44873	-1.57		746.646	7.3245	0.689		734.815	7.54006	1.668		736.434	10.8536	1.474		737.067	1.20648	-1.073		340.075	-29783	-2.3934		419.124	-16111.4	-2.1419		418.008	19651.4	2.1577		418.019	7.88321	0.053		701.617	13.1594	0.775		428.125	18138.8	1.6147		416.893	-16381.2	-1.0059		413.934	526.784
748.484	-9.43792	-1.589		747.714	7.31233	0.674		735.865	7.49088	1.668		737.501	10.8372	1.459		738.466	0.997991	-1.084		340.749	-29781	-2.3949		419.783	-16106.9	-2.1446		418.639	19645.1	2.1572		418.653	7.94199	0.0546		702.667	13.5805	0.767		428.783	18143.7	1.6139		417.53	-16388.1	-1.0044		414.561	533.47
749.57	-9.42118	-1.574		748.763	7.30992	0.652		736.915	7.45264	1.668		738.649	10.8086	1.471		739.533	0.78667	-1.14		341.384	-29776.2	-2.3934		420.437	-16104.3	-2.1433		419.274	19637.7	2.1562		419.309	7.94528	0.0544		703.81	13.9736	0.744		429.44	18150.2	1.6123		418.169	-16394.8	-1.0054		415.223	540.899
750.619	-9.41143	-1.575		749.976	7.3097	0.679		738.529	7.4147	1.708		739.699	10.7986	1.471		740.942	0.575752	-1.147		342.046	-29771.5	-2.3905		421.089	-16102	-2.1446		419.924	19630.1	2.1549		419.939	7.9577	0.0552		704.879	14.3566	0.783		430.098	18153.9	1.6138		418.807	-16399	-1.0102		415.949	547.175
752.027	-9.39583	-1.582		751.092	7.30139	0.652		739.614	7.37381	1.663		740.749	10.7876	1.467		742.341	0.3587	-1.152		342.685	-29767.3	-2.3922		421.747	-16097.5	-2.1421		420.585	19621.8	2.1563		420.597	7.96782	0.0525		705.978	14.719	0.796		430.756	18156.8	1.6134		419.44	-16404.6	-1.0109		416.584	552.643
753.113	-9.38025	-1.592		752.529	7.29214	0.675		740.681	7.34053	1.706		742.117	10.7663	1.474		743.407	0.135219	-1.157		343.321	-29762.5	-2.3912		422.423	-16091.6	-2.1436		421.218	19615.1	2.1573		421.227	7.97365	0.0536		707.029	15.0574	0.79		431.413	18159.5	1.6131		420.069	-16410.7	-1.0139		417.239	556.796
754.502	-9.3587	-1.58		753.595	7.26552	0.685		741.967	7.29941	1.663		743.225	10.742	1.487		744.457	-0.100148	-1.168		344.013	-29756.2	-2.3928		423.062	-16085.3	-2.1418		421.854	19609.6	2.1585		421.853	7.95563	0.0542		708.08	15.3771	0.819		432.071	18162.8	1.6125		420.701	-16416.8	-1.0096		417.865	560.684
755.934	-9.34144	-1.577		754.694	7.22383	0.685		743.242	7.26359	1.683		744.31	10.7136	1.466		745.556	-0.337494	-1.208		344.705	-29748.3	-2.3938		423.712	-16080.2	-2.1431		422.506	19605.5	2.1621		422.53	7.97523	0.0545		709.13	15.6661	0.808		432.728	18164.3	1.6131		421.338	-16421.8	-1.0119		418.506	565.135
756.655	-9.32143	-1.588		755.744	7.17363	0.654		744.31	7.23033	1.694		745.698	10.6898	1.477		746.647	-0.582709	-1.213		345.372	-29739.6	-2.3923		424.344	-16076.8	-2.1413		423.139	19599.8	2.1639		423.204	7.96347	0.0582		710.18	15.947	0.818		433.386	18165.1	1.6121		421.983	-16427.9	-1.0112		419.135	568.914
757.771	-9.29459	-1.6		756.838	7.13646	0.695		745.609	7.19922	1.691		746.765	10.6699	1.476		747.714	-0.835191	-1.213		345.998	-29732	-2.3943		424.981	-16074.6	-2.1423		423.771	19593	2.166		423.85	7.94187	0.0581		711.231	16.2218	0.849		434.043	18166.1	1.6113		422.621	-16435.1	-1.0116		419.767	572.327
759.143	-9.25849	-1.585		758.271	7.11365	0.685		746.676	7.17614	1.696		747.815	10.6698	1.491		748.812	-1.08169	-1.228		346.637	-29723.9	-2.393		425.607	-16070.9	-2.1408		424.402	19585.7	2.1677		424.474	7.92305	0.0542		712.281	16.4862	0.851		434.701	18168.3	1.6088		423.26	-16442.4	-1.0104		420.4	575.179
760.259	-9.22615	-1.613		759.339	7.08223	0.68		747.725	7.14945	1.684		748.914	10.6305	1.471		749.862	-1.33547	-1.261		347.278	-29716.6	-2.3917		426.252	-16066.9	-2.1374		425.034	19578.6	2.1685		425.126	7.89385	0.0531		713.333	16.7443	0.846		435.359	18171.5	1.6089		423.906	-16447.9	-1.011		421.033	578.841
761.627	-9.19555	-1.6		760.438	7.041	0.68		748.775	7.11677	1.689		749.964	10.5953	1.474		750.913	-1.59887	-1.256		347.911	-29710.6	-2.3887		426.897	-16063.3	-2.138		425.686	19571.6	2.1733		425.761	7.95414	0.0518		714.382	16.9766	0.869		436.016	18174	1.6089		424.539	-16452.9	-1.0083		421.67	581.492
762.694	-9.16865	-1.597		761.573	7.00033	0.679		749.918	7.09114	1.66		751.061	10.5953	1.469		752.321	-1.86122	-1.266		348.546	-29704.6	-2.3887		427.521	-16060.1	-2.1357		426.32	19565.2	2.1726		426.416	7.99272	0.052		715.436	17.2024	0.864		436.674	18176.5	1.6074		425.171	-16457.1	-1.0068		422.3	583.666
763.791	-9.13935	-1.574		762.641	6.97541	0.689		751.107	7.0567	1.688		752.45	10.577	1.486		753.454	-2.11992	-1.289		349.183	-29698	-2.3885		428.153	-16058.2	-2.1402		426.952	19559.3	2.1739		427.051	8.01683	0.0519		716.486	17.3994	0.867		437.331	18178.4	1.6069		425.825	-16460	-1.005		422.933	585.524
764.858	-9.10122	-1.616		763.742	6.94008	0.672		752.175	7.01909	1.675		753.832	10.5499	1.486		754.502	-2.38476	-1.286		349.831	-29690.7	-2.3852		428.786	-16052.3	-2.1415		427.58	19553.9	2.1718		427.7	8.04602	0.0498		717.6	17.5936	0.861		437.989	18181.3	1.6069		426.456	-16463.5	-1.0034		423.563	587.615
765.908	-9.06011	-1.598		765.127	6.89151	0.672		753.273	6.98627	1.67		754.94	10.5158	1.471		755.923	-2.6479	-1.286		350.466	-29684	-2.3829		429.466	-16042.6	-2.1438		428.214	19549.4	2.1749		428.355	8.06601	0.0492		718.652	17.7574	0.879		438.646	18183.9	1.6065		427.087	-16465.1	-1.0068		424.193	589.709
767.005	-9.01571	-1.595		766.243	6.84069	0.652		754.688	6.95774	1.701		756.007	10.5108	1.479		756.99	-2.91057	-1.319		351.106	-29680.2	-2.3858		430.118	-16032.3	-2.1403		428.871	19545.2	2.1744		428.991	8.0539	0.0499		719.719	17.9162	0.869		439.304	18185.5	1.607		427.717	-16466.4	-1.0053		424.822	590.926
768.054	-8.96205	-1.587		767.33	6.81057	0.669		756.244	6.93163	1.704		757.057	10.5118	1.489		758.039	-3.17964	-1.334		351.806	-29677.7	-2.3845		430.777	-16022.1	-2.1413		429.508	19539.5	2.1731		429.626	8.01256	0.0472		720.77	18.0665	0.846		439.961	18185.1	1.609		428.352	-16469.1	-1.0076		425.469	591.173
769.51	-8.91264	-1.577		768.398	6.77436	0.657		757.294	6.90729	1.691		758.202	10.473	1.471		759.089	-3.45517	-1.337		352.478	-29673.7	-2.3853		431.45	-16012.6	-2.1441		430.146	19533	2.171		430.278	8.03251	0.0468		721.87	18.2102	0.869		440.619	18185.9	1.6118		428.995	-16471.3	-1.0082		426.109	590.27
770.952	-8.8653	-1.616		769.448	6.75672	0.667		758.014	6.88213	1.668		759.374	10.4489	1.459		760.186	-3.72521	-1.335		353.118	-29667.9	-2.3851		432.095	-16002.8	-2.1461		430.795	19528.4	2.1703		430.902	8.03228	0.0466		722.941	18.3394	0.879		441.277	18188.6	1.6138		429.63	-16475.2	-1.0112		426.741	588.233
772.068	-8.82744	-1.608		770.816	6.73895	0.674		759.112	6.85708	1.681		760.443	10.432	1.327		761.462	-3.99785	-1.332		353.822	-29665	-2.3857		432.738	-15992.5	-2.1479		431.434	19523.2	2.1687		431.532	8.03966	0.0494		724.009	18.4564	0.894		441.934	18191.7	1.6155		430.274	-16480	-1.011		427.386	585.221
773.477	-8.78855	-1.615		771.931	6.71697	0.685		760.161	6.82739	1.706		761.551	10.4234	1.13		762.53	-4.26489	-1.349		354.495	-29663.6	-2.3867		433.38	-15983.7	-2.1478		432.055	19518.5	2.1665		432.186	8.06015	0.0502		725.097	18.5644	0.904		442.592	18194.1	1.616		430.925	-16486.6	-1.0118		428.02	582.583
774.563	-8.7437	-1.59		773.047	6.69945	0.684		761.299	6.79788	1.678		762.62	10.4253	0.948		763.579	-4.53644	-1.357		355.133	-29660.1	-2.3872		434.031	-15976.3	-2.1498		432.716	19513.3	2.1659		432.882	8.02861	0.0458		726.177	18.6615	0.894		443.249	18195.4	1.6192		431.556	-16493.7	-1.012		428.655	579.127
775.612	-8.6918	-1.605		774.466	6.69512	0.688		762.414	6.76961	1.701		763.669	10.4445	0.735		764.629	-4.80279	-1.37		355.829	-29655.2	-2.3877		434.687	-15968.3	-2.1461		433.369	19509.9	2.1651		433.525	8.02489	0.0472		727.245	18.7476	0.841		443.907	18198.7	1.6214		432.208	-16501.2	-1.014		429.306	575.842
776.979	-8.64626	-1.62		775.615	6.68923	0.641		763.811	6.74714	1.683		764.757	10.4556	0.548		766.045	-5.07991	-1.372		356.471	-29649.9	-2.3895		435.326	-15960.7	-2.1469		433.989	19507.1	2.1662		434.157	7.97356	0.0484		728.295	18.8339	0.884		444.564	18203.5	1.6249		432.843	-16508.1	-1.0127		429.963	572.352
778.047	-8.60505	-1.623		776.723	6.66051	0.685		764.513	6.72509	1.721		766.146	10.4601	0.373		767.178	-5.36819	-1.4		357.115	-29640.9	-2.3882		435.978	-15954.6	-2.1462		434.611	19504	2.1642		434.793	7.99026	0.0492		729.397	18.9132	0.838		445.222	18208.5	1.6273		433.475	-16514.8	-1.0109		430.612	570.193
779.141	-8.57014	-1.605		778.112	6.63737	0.679		765.936	6.69538	1.703		767.23	10.4654	0.169		768.227	-5.65376	-1.398		357.756	-29629.7	-2.3886		436.6	-15947.7	-2.1496		435.249	19502.2	2.1632		435.437	7.96231	0.0471		730.47	18.9881	0.836		445.88	18214	1.6281		434.11	-16522.2	-1.0097		431.246	568.988
780.209	-8.53336	-1.612		779.18	6.62935	0.69		767.021	6.67222	1.723		768.297	10.4607	0.047		769.598	-5.93915	-1.374		358.421	-29620.1	-2.3912		437.245	-15939.7	-2.1499		435.888	19501.5	2.1615		436.083	7.96092	0.0459		731.537	19.0524	0.856		446.537	18220.9	1.6289		434.763	-16529.7	-1.0102		431.876	567.049
781.628	-8.49199	-1.625		780.23	6.61445	0.693		768.072	6.64604	1.678		769.398	10.4522	-0.097		770.982	-6.2226	-1.392		359.063	-29610.7	-2.3906		437.893	-15932.6	-2.1481		436.52	19499.9	2.1617		436.734	7.99521	0.0456		732.588	19.117	0.846		447.195	18229.4	1.6279		435.396	-16537	-1.0084		432.507	564.334
783.031	-8.44295	-1.598		781.279	6.58047	0.664		769.122	6.61951	1.691		770.786	10.4299	-0.203		772.049	-6.50142	-1.408		359.701	-29601.4	-2.3916		438.519	-15925.3	-2.1481		437.143	19497.3	2.1611		437.36	7.99416	0.0494		733.637	19.1783	0.836		447.852	18237.9	1.6279		436.028	-16543.9	-1.0003		433.136	561.71
784.099	-8.40192	-1.6		782.648	6.56966	0.647		770.223	6.59418	1.691		771.853	10.4	-0.335		773.46	-6.78298	-1.433		360.338	-29592	-2.3931		439.158	-15917.4	-2.1474		437.777	19495.1	2.1611		437.999	8.01084	0.0474		734.688	19.2353	0.831		448.51	18247.5	1.6272		436.657	-16551.6	-0.9889		433.766	560.512
785.614	-8.36092	-1.598		783.716	6.55754	0.69		771.289	6.56983	1.691		772.903	10.3628	-0.393		774.593	-7.05611	-1.433		360.981	-29583.5	-2.3981		439.813	-15910.5	-2.1492		438.413	19493.6	2.1587		438.632	7.97969	0.0497		735.788	19.2998	0.82		449.167	18256.4	1.627		437.286	-16558	-0.976		434.398	559.125
786.334	-8.31923	-1.605		784.766	6.5642	0.612		772.41	6.55015	1.714		773.954	10.3282	-0.509		775.722	-7.31642	-1.441		361.618	-29577.8	-2.3976		440.438	-15903.4	-2.1503		439.061	19490.5	2.1582		439.259	7.95623	0.0544		736.492	19.3532	0.823		449.825	18264	1.6218		437.921	-16563.3	-0.96		435.027	558.242
787.383	-8.26932	-1.62		785.815	6.57304	0.472		773.478	6.52471	1.721		775.082	10.2913	-0.573		776.788	-7.5656	-1.448		362.254	-29572.8	-2.3976		441.083	-15895.3	-2.1523		439.697	19487	2.1579		439.885	7.9223	0.0556		737.89	19.3996	0.81		450.482	18269.6	1.6218		438.558	-16566.4	-0.9374		435.657	556.878
788.78	-8.21814	-1.613		786.911	6.58487	0.384		774.92	6.49199	1.686		776.149	10.2364	-0.616		778.227	-7.81319	-1.423		362.884	-29567.5	-2.4024		441.731	-15886.6	-2.152		440.335	19485.3	2.1585		440.525	7.91962	0.0568		738.94	19.4391	0.803		451.14	18273.6	1.6183		439.208	-16567.3	-0.9082		436.306	554.84
789.886	-8.17073	-1.62		787.977	6.5948	0.285		776.004	6.46002	1.663		777.318	10.1723	-0.694		778.994	-8.057	-1.438		363.504	-29561	-2.4037		442.389	-15879.5	-2.1524		440.974	19482.4	2.1575		441.148	7.93037	0.0555		740.072	19.4845	0.8		451.798	18277.6	1.6189		439.856	-16567.8	-0.8757		436.941	553.02
790.972	-8.11835	-1.612		789.073	6.59101	0.201		777.055	6.43666	1.688		778.429	10.1067	-0.745		780.408	-8.29343	-1.413		364.14	-29552.9	-2.4027		443.041	-15875.7	-2.1514		441.622	19479.9	2.1585		441.787	7.93844	0.0545		741.155	19.5226	0.813		452.455	18282.2	1.6191		440.497	-16566.5	-0.8384		437.572	550.053
792.021	-8.06421	-1.648		790.141	6.59312	0.088		778.153	6.41493	1.688		779.497	10.0268	-0.792		781.807	-8.5138	-1.445		364.781	-29545.4	-2.4002		443.701	-15870.4	-2.1499		442.269	19476.8	2.1602		442.413	7.92748	0.0567		742.277	19.5516	0.811		453.113	18289.1	1.6157		441.13	-16564.6	-0.793		438.222	548.097
793.177	-8.01429	-1.633		791.19	6.60337	0.019		779.292	6.39093	1.705		780.613	9.94115	-0.841		782.922	-8.72264	-1.474		365.434	-29539.5	-2.3995		444.345	-15863.4	-2.1491		442.929	19472.6	2.1587		443.065	7.92947	0.0548		743.345	19.578	0.788		453.77	18298.3	1.6136		441.774	-16561.8	-0.746		438.853	546.932
794.244	-7.9636	-1.623		792.24	6.61961	-0.021		780.407	6.36642	1.701		781.68	9.86694	-0.854		783.972	-8.93723	-1.466		366.064	-29534.8	-2.396		444.975	-15858.4	-2.1501		443.568	19470.3	2.157		443.703	7.88035	0.0533		744.394	19.5867	0.793		454.428	18307.9	1.6157		442.412	-16557	-0.6976		439.496	544.684
795.346	-7.90321	-1.615		793.334	6.63595	-0.118		781.457	6.34587	1.698		782.731	9.7775	-0.902		785.07	-9.13834	-1.466		366.702	-29530.6	-2.3934		445.625	-15854.9	-2.1495		444.201	19469.8	2.1555		444.367	7.85539	0.0543		745.456	19.6065	0.831		455.085	18317.4	1.6155		443.049	-16550	-0.6534		440.122	543.158
796.414	-7.85021	-1.638		794.723	6.6431	-0.193		782.545	6.32144	1.693		783.78	9.66378	-0.942		786.123	-9.32555	-1.464		367.344	-29525.3	-2.3869		446.273	-15852.5	-2.1488		444.851	19470.6	2.1571		444.988	7.84711	0.0525		746.524	19.6164	0.828		455.743	18327.7	1.6159		443.677	-16541.3	-0.6067		440.751	542.444
797.534	-7.80792	-1.615		796.106	6.63898	-0.253		783.611	6.30131	1.711		784.83	9.5689	-0.977		787.238	-9.50014	-1.448		367.981	-29519.8	-2.3864		446.914	-15850.2	-2.1469		445.471	19470.1	2.1592		445.625	7.85865	0.052		747.616	19.6156	0.831		456.4	18338.7	1.6203		444.309	-16531.4	-0.5603		441.373	542.122
798.601	-7.76242	-1.633		797.172	6.63723	-0.282		784.661	6.28513	1.698		785.965	9.46608	-0.995		788.288	-9.66212	-1.483		368.621	-29513.2	-2.3831		447.539	-15847	-2.1457		446.107	19468.9	2.1589		446.25	7.82336	0.0497		748.697	19.6152	0.803		457.058	18349.3	1.6188		444.957	-16521.8	-0.5144		442.014	542.342
799.652	-7.7106	-1.615		798.294	6.64441	-0.312		785.711	6.26251	1.694		787.033	9.36549	-1.035		789.375	-9.81821	-1.481		369.328	-29506.1	-2.3752		448.165	-15843.6	-2.1439		446.765	19467.1	2.1575		446.891	7.816	0.0505		749.797	19.6232	0.839		457.716	18360.3	1.6221		445.592	-16511.2	-0.4739		442.667	542.136
800.704	-7.66116	-1.648		799.361	6.64663	-0.345		787.126	6.24459	1.703		788.083	9.26319	-1.081		790.443	-9.95771	-1.489		370.027	-29500.9	-2.3772		448.818	-15839	-2.1431		447.406	19465.4	2.1588		447.52	7.86583	0.0501		750.517	19.626	0.829		458.373	18370.3	1.6208		446.226	-16500.5	-0.4327		443.298	542.456
802.149	-7.61755	-1.607		800.411	6.64442	-0.406		788.558	6.22702	1.693		789.248	9.15093	-1.093		791.841	-10.0835	-1.507		370.666	-29494	-2.3719		449.459	-15832.6	-2.146		448.056	19463.7	2.1564		448.16	7.88429	0.0521		751.914	19.6261	0.798		459.031	18381.9	1.6206		446.856	-16490.6	-0.3912		443.933	541.585
803.548	-7.57885	-1.612		801.461	6.63383	-0.426		789.599	6.20755	1.693		790.332	9.03924	-1.111		792.545	-10.1988	-1.526		371.294	-29487.1	-2.3744		450.086	-15824.6	-2.1468		448.697	19461.8	2.1572		448.812	7.82618	0.0508		752.966	19.625	0.846		459.688	18394.4	1.6231		447.489	-16480.6	-0.355		444.562	540.388
804.615	-7.53941	-1.615		802.549	6.61537	-0.438		790.775	6.18161	1.716		791.448	8.90562	-1.152		793.957	-10.3136	-1.493		371.919	-29480.1	-2.3751		450.72	-15815.2	-2.1483		449.328	19460.9	2.1577		449.435	7.81965	0.0537		754.095	19.6121	0.803		460.346	18406.2	1.6246		448.146	-16469.3	-0.3199		445.191	538.933
805.664	-7.50345	-1.631		803.987	6.57574	-0.486		791.841	6.16012	1.683		792.497	8.76074	-1.151		795.042	-10.4179	-1.497		372.549	-29474.4	-2.3768		451.364	-15805.7	-2.1478		449.964	19459.3	2.1614		450.069	7.80473	0.0534		755.163	19.5909	0.818		461.003	18418	1.6234		448.775	-16455.9	-0.2858		445.825	536.514
806.714	-7.46248	-1.635		805.054	6.56052	-0.474		792.891	6.13859	1.695		793.903	8.58852	-1.175		796.426	-10.5092	-1.488		373.179	-29470.3	-2.3779		452.033	-15795.5	-2.1483		450.609	19457.3	2.1612		450.696	7.80369	0.0549		756.262	19.5786	0.805		461.661	18430.1	1.6234		449.407	-16442.3	-0.2509		446.455	533.27
808.22	-7.42068	-1.646		806.105	6.53059	-0.494		794.477	6.11273	1.683		794.971	8.41648	-1.175		797.513	-10.5903	-1.513		373.823	-29468.8	-2.3811		452.659	-15786.1	-2.1476		451.261	19456.4	2.1599		451.346	7.81182	0.0544		757.315	19.5804	0.813		462.319	18442.8	1.6239		450.04	-16426.8	-0.2159		447.088	531.087
809.266	-7.38227	-1.625		807.201	6.47593	-0.537		795.262	6.08555	1.731		796.093	8.20922	-1.197		798.658	-10.6657	-1.514		374.465	-29467.5	-2.3815		453.289	-15777.6	-2.1476		451.92	19457.1	2.1568		451.989	7.8008	0.0504		758.366	19.5625	0.808		462.976	18455.8	1.6226		450.678	-16409	-0.1805		447.715	528.766
810.333	-7.34404	-1.631		808.27	6.39986	-0.544		796.765	6.05453	1.7		797.161	8.02255	-1.243		799.755	-10.7373	-1.544		375.168	-29465.4	-2.3838		453.922	-15769	-2.1496		452.548	19456.8	2.1576		452.647	7.81181	0.0532		759.418	19.5528	0.793		463.634	18468	1.622		451.33	-16390.9	-0.1487		448.357	527.128
811.383	-7.30586	-1.615		809.32	6.33234	-0.56		797.534	6.02165	1.701		798.281	7.82225	-1.223		800.87	-10.8013	-1.499		375.868	-29462.4	-2.3876		454.569	-15759.6	-2.1522		453.185	19456.5	2.1571		453.284	7.8064	0.0519		760.547	19.5317	0.788		464.291	18480.3	1.6184		451.952	-16371.3	-0.1178		448.99	527.554
812.511	-7.27323	-1.653		810.417	6.28188	-0.583		798.582	5.99764	1.686		799.349	7.60548	-1.271		801.92	-10.8596	-1.517		376.563	-29458.7	-2.3856		455.208	-15748.5	-2.1513		453.844	19455.7	2.156		453.91	7.80797	0.0541		761.619	19.5321	0.811		464.949	18492.3	1.6185		452.588	-16351.3	-0.0894		449.631	530.039
813.578	-7.23207	-1.622		811.485	6.23568	-0.596		799.703	5.97007	1.706		800.399	7.38322	-1.248		803.503	-10.8994	-1.542		377.258	-29453.3	-2.3896		455.846	-15739.7	-2.1502		454.482	19454.4	2.1563		454.534	7.82178	0.0536		762.694	19.5424	0.808		465.606	18505.6	1.6214		453.225	-16330	-0.0641		450.261	530.319
815.139	-7.19422	-1.633		812.619	6.18955	-0.585		800.771	5.93813	1.683		801.767	7.14768	-1.273		804.555	-10.9319	-1.542		377.967	-29446.3	-2.3896		456.473	-15731.8	-2.1499		455.107	19453.9	2.1553		455.176	7.79321	0.0537		763.768	19.5385	0.806		466.264	18517.8	1.6207		453.86	-16307.3	-0.0348		450.901	529.834
815.858	-7.16014	-1.637		813.791	6.12068	-0.59		801.821	5.90595	1.694		802.833	6.88321	-1.304		805.622	-10.9547	-1.506		378.665	-29436.5	-2.3896		457.109	-15726.2	-2.1504		455.764	19452	2.1568		455.818	7.75569	0.0537		764.836	19.524	0.8		466.921	18529.4	1.6206		454.499	-16281.6	-0.0062		451.533	527.897
817.277	-7.13281	-1.633		814.907	6.03543	-0.621		803.027	5.87188	1.698		803.992	6.59474	-1.309		807.019	-10.9709	-1.529		379.321	-29427.4	-2.3896		457.762	-15722.4	-2.1499		456.408	19450.1	2.1543		456.492	7.74758	0.052		765.888	19.5192	0.811		467.579	18542.5	1.6218		455.147	-16256.2	0.0196		452.164	524.631
818.411	-7.10058	-1.636		816.279	5.95177	-0.607		804.441	5.84237	1.696		805.061	6.34678	-1.316		807.723	-10.9819	-1.54		379.954	-29419.6	-2.3928		458.398	-15719.8	-2.1505		457.039	19448	2.1551		457.12	7.77839	0.0487		766.591	19.5109	0.806		468.237	18556	1.6208		455.808	-16230.9	0.0451		452.814	519.926
819.461	-7.06904	-1.628		817.386	5.85817	-0.649		805.144	5.81629	1.686		806.11	6.09174	-1.324		809.131	-10.9847	-1.522		380.596	-29411.1	-2.3933		459.03	-15719.9	-2.1512		457.686	19445.2	2.1538		457.771	7.78158	0.0487		767.988	19.4888	0.772		468.894	18571.4	1.6195		456.43	-16205.5	0.0665		453.462	514.603
820.906	-7.03358	-1.636		818.78	5.74443	-0.645		806.194	5.79001	1.69		807.266	5.82209	-1.339		810.217	-10.9872	-1.539		381.241	-29400.3	-2.3926		459.663	-15720.3	-2.151		458.305	19441.6	2.1546		458.409	7.79203	0.0515		769.038	19.4793	0.824		469.552	18587.9	1.6183		457.065	-16179.2	0.0844		454.099	508.544
821.608	-6.99653	-1.6		819.548	5.63159	-0.656		807.244	5.77123	1.708		808.332	5.54512	-1.359		811.267	-10.9895	-1.524		381.874	-29388.3	-2.391		460.317	-15721.2	-2.1502		458.944	19438.9	2.1559		459.036	7.81443	0.0498		770.09	19.4796	0.813		470.209	18603.8	1.6185		457.702	-16152.5	0.1054		454.73	502.032
823.02	-6.96579	-1.6		820.597	5.51542	-0.641		808.293	5.75591	1.696		809.382	5.25507	-1.364		812.317	-10.9846	-1.557		382.532	-29376.9	-2.3905		460.967	-15722.1	-2.1466		459.588	19435.6	2.1555		459.666	7.7955	0.051		771.19	19.4719	0.79		470.867	18621	1.6209		458.338	-16125.9	0.1266		455.387	495.792
824.154	-6.93124	-1.633		821.992	5.39086	-0.653		809.384	5.73321	1.698		810.537	4.97271	-1.374		813.367	-10.9935	-1.53		383.164	-29366.4	-2.3928		461.605	-15723.3	-2.1471		460.219	19431.4	2.1568		460.322	7.73365	0.0485		772.287	19.4833	0.79		471.524	18638	1.621		458.973	-16099.1	0.1481		456.019	491.612
825.204	-6.89864	-1.628		823.084	5.2696	-0.667		810.721	5.71553	1.706		811.653	4.66296	-1.385		814.465	-11.0004	-1.552		383.818	-29358.3	-2.3956		462.241	-15724.7	-2.1479		460.863	19426.1	2.1579		460.946	7.69315	0.0499		773.338	19.4849	0.803		472.182	18653	1.6191		459.606	-16072	0.1671		456.654	489.561
826.303	-6.87373	-1.628		824.472	5.14537	-0.691		811.862	5.69774	1.721		812.703	4.34541	-1.371		815.532	-11.0053	-1.557		384.454	-29351	-2.3961		462.884	-15725.4	-2.1484		461.513	19422.9	2.1576		461.581	7.69511	0.0516		774.387	19.4919	0.829		472.84	18667.7	1.6185		460.262	-16042.3	0.1851		457.284	488.717
827.438	-6.84709	-1.671		825.539	5.02733	-0.694		812.93	5.67537	1.701		813.792	4.03236	-1.39		816.582	-11.0021	-1.56		385.086	-29341.6	-2.3969		463.507	-15725.2	-2.1472		462.135	19419.9	2.158		462.209	7.71986	0.0512		775.439	19.4963	0.811		473.497	18681.1	1.6193		460.897	-16010.9	0.2015		457.915	487.543
828.506	-6.8237	-1.618		826.588	4.88264	-0.696		814.031	5.65463	1.688		814.859	3.72599	-1.374		817.946	-11.0008	-1.546		385.786	-29332.1	-2.3964		464.159	-15723.9	-2.1467		462.778	19414.8	2.1621		462.861	7.69869	0.0515		776.49	19.502	0.826		474.155	18694	1.6185		461.531	-15977.8	0.2195		458.548	485.602
829.925	-6.79552	-1.648		827.639	4.71825	-0.717		815.098	5.63896	1.696		815.957	3.39299	-1.418		819.013	-11.0005	-1.547		386.488	-29320.2	-2.3921		464.782	-15723.3	-2.1467		463.416	19409.8	2.1649		463.497	7.79157	0.0526		777.555	19.5069	0.811		474.812	18706.8	1.62		462.184	-15945.2	0.2337		459.18	482.88
831.009	-6.76415	-1.653		828.73	4.53828	-0.701		816.462	5.6334	1.698		817.007	3.06849	-1.417		820.08	-11.0096	-1.56		387.184	-29308.2	-2.3919		465.419	-15725.6	-2.1457		464.055	19404.5	2.1668		464.156	7.8047	0.0539		778.632	19.5054	0.806		475.47	18720.4	1.6205		462.822	-15913.1	0.2502		459.817	480.005
832.108	-6.74552	-1.633		829.797	4.35977	-0.714		817.529	5.62034	1.709		818.056	2.70163	-1.415		821.486	-11.0158	-1.549		387.89	-29294.5	-2.3942		466.077	-15725.4	-2.1467		464.698	19398.8	2.1691		464.792	7.79048	0.0554		779.708	19.5101	0.811		476.127	18733.7	1.6202		463.461	-15881	0.2684		460.438	478.673
833.195	-6.72163	-1.638		830.847	4.16484	-0.717		818.821	5.60356	1.693		819.428	2.34081	-1.418		822.885	-11.0236	-1.562		388.595	-29283	-2.3955		466.725	-15724.3	-2.1467		465.336	19392.7	2.1686		465.446	7.77926	0.0551		780.776	19.5184	0.828		476.785	18746.7	1.6205		464.104	-15847.3	0.2839		461.065	478.23
834.263	-6.69379	-1.625		831.897	3.99189	-0.722		820.209	5.58676	1.6		820.496	1.96166	-1.413		823.952	-11.0157	-1.588		389.277	-29272.8	-2.3966		467.352	-15724.3	-2.1492		465.975	19386.2	2.1703		466.083	7.7515	0.054		781.826	19.517	0.816		477.442	18759.3	1.6229		464.756	-15811.3	0.2978		461.708	476.898
835.632	-6.66693	-1.643		832.947	3.81841	-0.717		821.276	5.57716	1.49		821.546	1.57707	-1.433		825.415	-10.9887	-1.575		389.97	-29264.1	-2.3958		467.997	-15721.2	-2.1495		466.618	19381.5	2.169		466.733	7.75543	0.055		782.876	19.5254	0.798		478.1	18771.2	1.6215		465.383	-15775.9	0.3125		462.36	475.277
836.698	-6.63302	-1.638		833.649	3.62916	-0.732		822.546	5.57161	1.263		822.597	1.16299	-1.445		826.135	-10.9667	-1.578		390.663	-29255.7	-2.3948		468.651	-15719	-2.149		467.258	19376.2	2.1679		467.38	7.84173	0.0521		784.006	19.5217	0.805		478.758	18782.7	1.6225		466.022	-15736.6	0.3272		462.991	473.713
837.796	-6.60053	-1.645		835.089	3.42927	-0.714		823.661	5.57284	1.142		823.684	0.781441	-1.435		827.291	-10.9509	-1.582		391.355	-29245.2	-2.3933		469.308	-15716.5	-2.149		467.897	19371.2	2.1682		468.04	7.83434	0.0507		785.075	19.5313	0.828		479.415	18794.2	1.623		466.652	-15696.2	0.3401		463.625	472.575
839.282	-6.57088	-1.618		836.238	3.23984	-0.742		824.729	5.57918	0.99		824.75	0.386739	-1.447		828.358	-10.9276	-1.579		392.046	-29232.6	-2.3925		469.939	-15715.5	-2.1498		468.537	19367	2.1684		468.679	7.80162	0.0507		786.128	19.5296	0.813		480.073	18807.6	1.622		467.288	-15655.9	0.3543		464.276	473.104
840.777	-6.55443	-1.62		837.627	3.05532	-0.747		825.849	5.58704	0.871		825.801	-0.010883	-1.455		829.408	-10.898	-1.565		392.747	-29221.1	-2.3943		470.571	-15712.5	-2.1533		469.16	19363	2.1653		469.316	7.79502	0.051		787.178	19.5269	0.805		480.73	18818.1	1.6235		467.917	-15615.6	0.3654		464.911	473.159
841.497	-6.52983	-1.631		838.695	2.84903	-0.757		826.915	5.59659	0.777		826.851	-0.407291	-1.458		830.505	-10.8471	-1.56		393.448	-29212.3	-2.3969		471.194	-15708	-2.1537		469.798	19359.3	2.1647		469.936	7.78731	0.0504		788.3	19.5111	0.826		481.388	18829.2	1.6248		468.561	-15575	0.3783		465.54	472.374
842.91	-6.50121	-1.635		839.803	2.63698	-0.762		828.037	5.60246	0.641		828.01	-0.796277	-1.45		831.872	-10.7943	-1.563		394.097	-29203.9	-2.3959		471.833	-15704.5	-2.1555		470.436	19355.4	2.1629		470.58	7.81994	0.0517		789.372	19.4906	0.843		482.045	18842	1.6243		469.196	-15533.3	0.3907		466.167	471.548
843.995	-6.4734	-1.65		840.871	2.40145	-0.757		829.122	5.60561	0.553		829.124	-1.18053	-1.465		832.94	-10.7478	-1.577		394.737	-29196.2	-2.3951		472.527	-15702.8	-2.1558		471.11	19351.8	2.1616		471.207	7.8286	0.0517		790.45	19.4721	0.833		482.703	18854.7	1.6253		469.831	-15489.7	0.4006		466.802	469.674
845.045	-6.45405	-1.633		841.969	2.15856	-0.757		830.189	5.60715	0.489		830.21	-1.5739	-1.486		833.99	-10.7023	-1.569		395.384	-29190.1	-2.3939		473.19	-15701.6	-2.1548		471.763	19349	2.1641		471.856	7.82612	0.0533		791.567	19.4563	0.834		483.36	18866.5	1.6247		470.471	-15444.4	0.4117		467.428	467.811
846.441	-6.43928	-1.63		843.07	1.93419	-0.785		831.585	5.60581	0.426		831.276	-1.95023	-1.473		835.04	-10.6452	-1.569		396.042	-29181.3	-2.3929		473.851	-15700.1	-2.1523		472.424	19345.4	2.1673		472.496	7.88503	0.054		792.698	19.4392	0.81		484.018	18876.4	1.6211		471.124	-15399.7	0.4236		468.055	466.248
847.462	-6.42823	-1.661		844.008	1.69176	-0.734		832.288	5.60008	0.343		832.377	-2.33241	-1.466		836.45	-10.5777	-1.572		396.685	-29170.2	-2.3947		474.481	-15699.1	-2.1523		473.06	19342.1	2.1704		473.148	7.94775	0.0535		793.773	19.4246	0.83		484.676	18885.8	1.6224		471.757	-15355.6	0.4337		468.685	464.864
848.53	-6.42333	-1.633		845.291	1.45234	-0.777		833.38	5.58214	0.292		833.444	-2.69462	-1.473		837.583	-10.512	-1.575		397.321	-29159.7	-2.394		475.126	-15697.2	-2.1526		473.692	19340.2	2.1747		473.806	7.97755	0.0554		794.825	19.3952	0.829		485.333	18895.8	1.6215		472.392	-15310.3	0.4441		469.325	463.897
849.58	-6.42096	-1.646		846.704	1.20387	-0.765		834.447	5.55866	0.234		834.494	-3.0456	-1.513		838.98	-10.4469	-1.592		397.967	-29148.2	-2.392		475.772	-15693.9	-2.1515		474.343	19339.1	2.1782		474.429	7.96169	0.0559		795.907	19.3708	0.831		485.991	18904.7	1.6223		473.044	-15263.2	0.4551		469.976	463.355
850.63	-6.40301	-1.645		847.753	0.953059	-0.777		835.496	5.53594	0.178		835.652	-3.3923	-1.476		839.72	-10.3803	-1.578		398.611	-29138.4	-2.3901		476.415	-15690.7	-2.1484		474.996	19339.2	2.1777		475.066	7.97227	0.0539		797.022	19.3371	0.831		486.648	18914.3	1.6251		473.678	-15214.1	0.4638		470.606	461.839
851.68	-6.38469	-1.631		848.844	0.705605	-0.777		836.894	5.51187	0.161		836.736	-3.71648	-1.501		840.832	-10.3054	-1.58		399.246	-29127.4	-2.39		477.06	-15686.7	-2.1474		475.62	19338.2	2.1762		475.695	7.94809	0.0522		798.155	19.3206	0.859		487.306	18926.2	1.6214		474.316	-15163.8	0.4725		471.243	460.515
852.775	-6.37226	-1.638		849.991	0.451912	-0.772		837.961	5.47508	0.075		837.805	-4.03874	-1.488		841.899	-10.2432	-1.595		399.889	-29115.7	-2.3872		477.718	-15682.9	-2.1472		476.262	19337.5	2.1775		476.337	7.95247	0.0533		798.875	19.2915	0.844		487.963	18936.8	1.6181		474.952	-15112.6	0.4825		471.878	457.853
853.842	-6.3524	-1.626		851.078	0.203491	-0.777		839.046	5.43007	0.052		838.903	-4.33082	-1.514		843.022	-10.1877	-1.6		400.53	-29105.6	-2.3855		478.363	-15682.2	-2.1469		476.918	19336.2	2.1825		476.964	7.96625	0.051		800.406	19.2671	0.841		488.621	18945.5	1.6181		475.587	-15059.9	0.4925		472.503	454.756
854.939	-6.3337	-1.636		852.194	-0.042206	-0.767		840.096	5.37381	-0.029		839.971	-4.63979	-1.481		844.09	-10.1258	-1.587		401.16	-29094.3	-2.3875		479.005	-15682.8	-2.1474		477.544	19335.2	2.183		477.599	7.99955	0.05		801.478	19.2495	0.846		489.279	18951.9	1.6199		476.232	-15006.5	0.5046		473.134	453.182
856.006	-6.31631	-1.621		853.243	-0.285082	-0.792		841.146	5.30951	-0.045		841.02	-4.94079	-1.506		845.139	-10.0707	-1.562		401.853	-29084.5	-2.3903		479.629	-15684.2	-2.1506		478.181	19334.3	2.179		478.223	7.99482	0.048		802.554	19.2312	0.831		489.936	18957	1.6217		476.882	-14954.2	0.5128		473.769	451.853
857.054	-6.29972	-1.63		854.34	-0.538665	-0.775		842.196	5.24437	-0.079		842.069	-5.2393	-1.519		846.189	-10.0223	-1.58		402.514	-29074.1	-2.3887		480.263	-15686.1	-2.1529		478.816	19331.9	2.1739		478.884	8.01913	0.0495		803.274	19.2064	0.836		490.594	18960.2	1.6215		477.517	-14899.9	0.523		474.402	450.658
858.105	-6.28619	-1.622		855.712	-0.782345	-0.785		843.608	5.17184	-0.115		843.156	-5.52825	-1.491		847.323	-9.97729	-1.605		403.156	-29065.2	-2.3869		480.897	-15688.5	-2.1541		479.451	19327.9	2.1737		479.519	7.99932	0.0525		804.72	19.1845	0.805		491.251	18963.2	1.6193		478.148	-14843	0.5317		475.033	448.387
859.521	-6.2742	-1.631		856.827	-1.02755	-0.755		844.741	5.08846	-0.148		844.241	-5.81754	-1.529		848.859	-9.93627	-1.592		403.798	-29056.4	-2.3866		481.58	-15691	-2.1528		480.104	19325.1	2.1705		480.172	8.02972	0.0524		805.834	19.1472	0.846		491.909	18966.6	1.6203		478.777	-14783.9	0.5411		475.685	445.327
860.921	-6.26283	-1.66		857.529	-1.27329	-0.785		845.791	5.00714	-0.191		845.308	-6.11715	-1.503		849.912	-9.88701	-1.592		404.438	-29045.5	-2.3921		482.238	-15695.2	-2.1514		480.737	19321.1	2.166		480.808	8.02466	0.0518		806.956	19.1305	0.854		492.566	18969.7	1.6202		479.409	-14723.9	0.5474		476.319	443.248
861.988	-6.24813	-1.63		858.967	-1.49751	-0.79		846.842	4.91947	-0.206		846.357	-6.4003	-1.528		850.978	-9.82738	-1.582		405.087	-29034.7	-2.3943		482.878	-15696.8	-2.155		481.368	19315.9	2.1687		481.445	8.00919	0.0558		808.024	19.1001	0.835		493.224	18971.8	1.6182		480.038	-14663.8	0.5581		476.95	441.352
863.038	-6.23092	-1.628		860.355	-1.70184	-0.79		847.944	4.82366	-0.219		847.407	-6.67384	-1.516		852.447	-9.76414	-1.569		405.72	-29023.1	-2.3936		483.562	-15699.4	-2.154		482.026	19310.7	2.1688		482.097	8.01096	0.0597		809.075	19.0794	0.831		493.881	18974.7	1.6177		480.672	-14604.7	0.5667		477.58	439.948
864.159	-6.21336	-1.666		861.422	-1.92305	-0.797		849.374	4.71993	-0.269		848.501	-6.91729	-1.518		853.531	-9.6997	-1.6		406.362	-29011.5	-2.3949		484.199	-15703.3	-2.1553		482.664	19307.8	2.1683		482.735	7.94418	0.0607		810.174	19.0608	0.847		494.539	18976.9	1.62		481.314	-14544.2	0.576		478.216	437.558
865.573	-6.19889	-1.618		862.473	-2.13562	-0.775		850.095	4.61927	-0.249		849.569	-7.13613	-1.543		854.928	-9.62853	-1.575		407.011	-29002.2	-2.3951		484.847	-15707.3	-2.1543		483.287	19304.8	2.1678		483.365	7.93576	0.0589		811.248	19.0219	0.851		495.197	18976.6	1.6196		481.934	-14481.7	0.5792		478.867	434.427
866.276	-6.18373	-1.641		863.522	-2.32945	-0.785		851.144	4.51143	-0.267		850.618	-7.35647	-1.521		855.952	-9.55669	-1.585		407.637	-28990.9	-2.3941		485.48	-15713	-2.1525		483.919	19300.4	2.1676		483.99	7.92634	0.0556		812.323	19.0058	0.846		495.854	18976.9	1.6178		482.592	-14420	0.5852		479.494	431.613
867.327	-6.16676	-1.621		864.62	-2.50787	-0.785		852.194	4.40283	-0.305		851.668	-7.58393	-1.514		857.019	-9.48436	-1.608		408.278	-28979.9	-2.3925		486.115	-15720.1	-2.151		484.552	19296	2.1683		484.638	7.89361	0.0533		813.391	18.9871	0.856		496.512	18978.2	1.6188		483.243	-14357.7	0.5924		480.13	429.242
868.735	-6.14544	-1.638		865.749	-2.69187	-0.797		853.295	4.2898	-0.32		852.759	-7.7935	-1.531		858.069	-9.42193	-1.579		408.922	-28969.9	-2.393		486.76	-15726.7	-2.1522		485.2	19291.1	2.1716		485.273	7.87968	0.0505		814.442	18.9665	0.866		497.169	18981.8	1.6187		483.878	-14295	0.5981		480.769	428.836
869.868	-6.12488	-1.628		866.817	-2.88223	-0.785		854.362	4.16799	-0.351		854.147	-7.9999	-1.551		859.465	-9.34502	-1.581		409.557	-28959	-2.392		487.409	-15732.5	-2.1515		485.836	19286	2.1713		485.935	7.843	0.0457		815.541	18.9472	0.889		497.827	18986.9	1.6206		484.513	-14230.6	0.6053		481.405	429.984
870.918	-6.10874	-1.635		867.918	-3.07696	-0.81		855.463	4.04202	-0.373		855.232	-8.21832	-1.536		860.167	-9.27753	-1.596		410.197	-28947.6	-2.3928		488.055	-15735.4	-2.1494		486.473	19280.1	2.1717		486.558	7.82498	0.0457		816.592	18.9169	0.871		498.484	18992.5	1.6196		485.147	-14163	0.6118		482.05	431.236
871.969	-6.0915	-1.655		868.986	-3.27665	-0.784		856.885	3.91167	-0.383		856.621	-8.41677	-1.548		861.583	-9.21447	-1.596		410.84	-28935.2	-2.3918		488.693	-15734.7	-2.1513		487.134	19275.8	2.1747		487.193	7.90566	0.0434		817.643	18.8964	0.897		499.142	18998.8	1.6212		485.791	-14093.8	0.6202		482.68	432.566
873.067	-6.07033	-1.633		870.107	-3.47051	-0.801		857.952	3.78226	-0.394		857.706	-8.573	-1.542		862.713	-9.15453	-1.619		411.48	-28921.6	-2.3908		489.328	-15732.1	-2.1497		487.787	19272.5	2.172		487.829	7.91036	0.0419		818.693	18.8789	0.861		499.8	19004.7	1.6217		486.435	-14023.6	0.6253		483.312	433.04
874.483	-6.04561	-1.641		871.175	-3.64721	-0.795		858.739	3.64703	-0.416		859.095	-8.70934	-1.559		863.829	-9.10094	-1.606		412.119	-28907.2	-2.3918		489.978	-15729.3	-2.1489		488.42	19268.3	2.174		488.479	7.90877	0.0393		819.757	18.856	0.861		500.457	19010.3	1.6257		487.081	-13953.3	0.6298		483.943	432.38
875.185	-6.02755	-1.653		872.225	-3.82598	-0.808		859.855	3.50078	-0.441		860.179	-8.87923	-1.541		864.896	-9.04781	-1.584		412.772	-28892.3	-2.391		490.6	-15728.2	-2.1469		489.058	19265	2.173		489.118	7.94821	0.0355		820.825	18.8308	0.868		501.115	19014.7	1.6229		487.714	-13883.4	0.6351		484.578	430.763
876.282	-6.00128	-1.648		873.275	-3.97887	-0.805		860.943	3.35632	-0.454		861.247	-9.03342	-1.534		865.99	-8.98862	-1.598		413.4	-28879.6	-2.3923		491.24	-15728.6	-2.1486		489.707	19261.6	2.1715		489.775	7.95306	0.039		821.876	18.8175	0.858		501.772	19018.1	1.6238		488.364	-13812.3	0.6451		485.208	429.149
877.35	-5.97504	-1.611		874.325	-4.13577	-0.798		862.346	3.20392	-0.462		862.297	-9.20017	-1.556		867.106	-8.92519	-1.599		414.035	-28863.2	-2.3928		491.881	-15726.9	-2.1499		490.343	19258.6	2.1704		490.398	7.94825	0.043		822.928	18.7771	0.836		502.43	19021.8	1.6263		488.997	-13740.7	0.6518		485.844	428.368
878.936	-5.95659	-1.615		875.498	-4.29701	-0.797		863.778	3.05034	-0.467		863.387	-9.33384	-1.572		868.166	-8.86581	-1.599		414.659	-28847.4	-2.3921		492.562	-15726.6	-2.15		490.984	19254.6	2.1701		491.031	7.92906	0.0448		823.979	18.7536	0.869		503.087	19024.5	1.6246		489.636	-13669	0.6584		486.474	426.98
879.674	-5.94106	-1.645		876.636	-4.44254	-0.788		864.527	2.89404	-0.464		864.79	-9.44861	-1.541		869.33	-8.81243	-1.579		415.347	-28831.8	-2.3929		493.195	-15728.6	-2.1506		491.631	19250	2.1709		491.688	7.9123	0.0468		825.047	18.7249	0.884		503.745	19027	1.6259		490.279	-13595.7	0.6637		487.107	425.542
881.094	-5.92826	-1.658		878.024	-4.57089	-0.841		865.584	2.73428	-0.459		865.906	-9.55791	-1.556		870.378	-8.75634	-1.622		416.016	-28816.2	-2.3936		493.823	-15732	-2.1523		492.275	19245.5	2.1691		492.33	7.87697	0.0496		826.098	18.7	0.881		504.402	19030.2	1.6254		490.904	-13523.8	0.6685		487.737	423.941
882.161	-5.92097	-1.61		879.093	-4.70184	-0.826		866.651	2.56864	-0.512		866.843	-9.66095	-1.551		871.751	-8.69571	-1.613		416.647	-28798.6	-2.3933		494.46	-15735.6	-2.1541		492.917	19240.5	2.1687		492.955	7.88293	0.0505		827.166	18.6696	0.864		505.06	19035.7	1.6243		491.543	-13452	0.6745		488.369	423.283
883.577	-5.9101	-1.633		880.143	-4.8444	-0.775		867.773	2.39763	-0.54		867.908	-9.75455	-1.539		873.136	-8.62472	-1.623		417.35	-28780.1	-2.3901		495.095	-15737.9	-2.1549		493.55	19235	2.1665		493.579	7.88109	0.0541		828.262	18.6399	0.866		505.718	19043.1	1.621		492.199	-13379	0.6784		488.999	423.409
884.71	-5.897	-1.645		881.192	-4.98638	-0.802		868.84	2.22993	-0.562		869.389	-9.83943	-1.572		874.204	-8.56129	-1.621		418.012	-28763.4	-2.3901		495.739	-15739.2	-2.1539		494.206	19230.4	2.1657		494.217	7.7645	0.0513		829.331	18.6049	0.889		506.375	19048.9	1.6195		492.836	-13306.2	0.6835		489.632	424.023
885.759	-5.88238	-1.652		882.286	-5.09799	-0.81		870.396	2.05403	-0.553		870.504	-9.9424	-1.559		875.623	-8.4934	-1.625		418.663	-28748.5	-2.3873		496.38	-15740.4	-2.1534		494.861	19226	2.1631		494.887	7.78255	0.0534		830.381	18.5743	0.849		507.033	19052	1.6178		493.463	-13232.2	0.6896		490.267	425.195
886.807	-5.86548	-1.647		883.672	-5.20277	-0.792		871.133	1.87525	-0.532		871.602	-10.0278	-1.592		876.709	-8.42772	-1.605		419.365	-28734.1	-2.3858		497.008	-15741.1	-2.1539		495.494	19221.7	2.1616		495.526	7.83378	0.0572		831.483	18.5432	0.835		507.69	19054	1.6208		494.121	-13157.2	0.6972		490.898	426.939
887.857	-5.85133	-1.629		884.865	-5.31159	-0.823		872.543	1.68721	-0.55		872.969	-10.1119	-1.556		877.825	-8.36254	-1.612		420.016	-28718.6	-2.3867		497.637	-15741.3	-2.1517		496.126	19217.2	2.1631		496.181	7.80584	0.0567		832.555	18.5187	0.853		508.348	19056.9	1.6206		494.765	-13080.1	0.6998		491.555	427.806
889.269	-5.83648	-1.634		885.932	-5.40706	-0.803		873.628	1.50147	-0.568		874.355	-10.1751	-1.559		878.893	-8.30152	-1.617		420.67	-28705.5	-2.3857		498.265	-15739.4	-2.1489		496.783	19213.5	2.1644		496.835	7.75492	0.0573		833.627	18.4971	0.879		509.005	19059.7	1.6209		495.396	-13001	0.7054		492.205	430.607
890.354	-5.82392	-1.637		887.019	-5.49247	-0.805		875.01	1.31678	-0.581		875.537	-10.2543	-1.582		879.944	-8.23803	-1.618		421.309	-28692.7	-2.3874		498.904	-15739.6	-2.1476		497.418	19207.7	2.1654		497.469	7.74983	0.0562		834.7	18.4699	0.868		509.663	19063	1.6221		496.043	-12918.7	0.7112		492.842	435.195
891.403	-5.80964	-1.649		888.097	-5.60541	-0.826		876.094	1.1259	-0.598		876.65	-10.3296	-1.574		881.035	-8.18206	-1.612		421.95	-28681	-2.3846		499.578	-15740.4	-2.1468		498.049	19201.9	2.1621		498.093	7.74978	0.0535		835.771	18.4494	0.876		510.32	19066.4	1.6213		496.695	-12834.1	0.7135		493.47	440.441
892.801	-5.79107	-1.649		889.147	-5.71089	-0.813		877.5	0.928557	-0.603		877.718	-10.4016	-1.575		882.102	-8.14468	-1.607		422.602	-28672.1	-2.3842		500.219	-15740.5	-2.1436		498.682	19196.4	2.1606		498.757	7.82146	0.0525		836.84	18.4273	0.869		510.978	19070.3	1.6218		497.353	-12748.2	0.7183		494.099	443.659
893.503	-5.77538	-1.632		890.196	-5.81219	-0.806		878.585	0.725502	-0.598		878.767	-10.4381	-1.574		883.663	-8.09466	-1.628		423.261	-28663.6	-2.3822		500.864	-15741.8	-2.1449		499.318	19189.5	2.1608		499.403	7.83796	0.0535		837.939	18.4003	0.874		511.636	19073.5	1.6228		497.99	-12660.7	0.7191		494.732	446.023
894.595	-5.75991	-1.662		891.29	-5.89621	-0.849		879.634	0.514522	-0.621		879.817	-10.5135	-1.579		884.383	-8.03932	-1.636		423.899	-28651.1	-2.3824		501.524	-15743.9	-2.1447		499.963	19181.7	2.1618		500.028	7.86085	0.0527		838.998	18.37	0.884		512.293	19074.3	1.6226		498.63	-12574.1	0.7203		495.366	447.726
896.009	-5.74179	-1.659		892.358	-5.97322	-0.834		880.683	0.294705	-0.616		880.867	-10.5773	-1.557		885.432	-7.99618	-1.627		424.53	-28637.3	-2.3837		502.147	-15744.2	-2.1462		500.603	19173.9	2.161		500.654	7.84375	0.0532		840.071	18.343	0.889		512.951	19073.7	1.6229		499.276	-12487.9	0.7234		496	450.165
896.711	-5.7131	-1.652		893.408	-6.05899	-0.817		882.052	0.071297	-0.661		881.892	-10.6378	-1.587		886.483	-7.95648	-1.62		425.225	-28624.6	-2.387		502.793	-15744.3	-2.1465		501.236	19167.9	2.1659		501.302	7.84422	0.0507		841.139	18.3233	0.879		513.608	19071.2	1.6229		499.928	-12400.8	0.7301		496.651	451.061
897.762	-5.68463	-1.643		894.507	-6.13494	-0.847		883.119	-0.158901	-0.642		883.395	-10.6716	-1.566		887.895	-7.91247	-1.625		425.907	-28613.4	-2.3901		503.442	-15743	-2.1452		501.891	19162.2	2.1674		501.942	7.83296	0.0471		842.19	18.307	0.874		514.266	19067.4	1.6234		500.562	-12312.7	0.7326		497.287	449.693
898.812	-5.66931	-1.65		895.631	-6.19552	-0.862		884.168	-0.38323	-0.661		884.462	-10.6915	-1.559		889.292	-7.86697	-1.618		426.543	-28605	-2.3887		504.076	-15738.5	-2.1457		502.552	19157.6	2.1636		502.569	7.83955	0.0443		843.241	18.2905	0.856		514.923	19063.7	1.6262		501.202	-12225.2	0.7378		497.924	448.838
900.252	-5.65352	-1.635		897.016	-6.24042	-0.849		885.219	-0.610321	-0.641		885.551	-10.7131	-1.594		890.359	-7.81753	-1.603		427.175	-28593.1	-2.3892		504.703	-15733.8	-2.1487		503.189	19153.8	2.1648		503.212	7.84413	0.0448		844.339	18.2742	0.869		515.581	19059.5	1.6249		501.844	-12137.1	0.7388		498.576	449.904
900.972	-5.63741	-1.63		898.401	-6.29406	-0.841		886.636	-0.832139	-0.682		886.655	-10.7389	-1.6		891.409	-7.75997	-1.596		427.814	-28579.6	-2.3874		505.368	-15728.7	-2.15		503.829	19149.6	2.1636		503.851	7.87575	0.0478		845.39	18.2599	0.867		516.239	19057.3	1.6232		502.476	-12050.8	0.7429		499.229	452.847
902.425	-5.61762	-1.651		899.468	-6.34635	-0.83		887.704	-1.04972	-0.697		887.739	-10.7608	-1.546		892.459	-7.70569	-1.596		428.454	-28567.7	-2.3887		506.005	-15727	-2.1528		504.468	19143.5	2.1644		504.483	7.90272	0.0482		846.442	18.2344	0.862		516.896	19055.2	1.6228		503.112	-11964.5	0.75		499.861	455.867
903.51	-5.59345	-1.655		900.519	-6.39606	-0.827		888.8	-1.26774	-0.677		888.808	-10.751	-1.584		893.509	-7.66835	-1.608		429.089	-28555.4	-2.3897		506.632	-15725.3	-2.1517		505.119	19138.8	2.1656		505.13	7.91968	0.0503		847.536	18.2156	0.854		517.554	19052	1.6209		503.747	-11876.5	0.753		500.492	459.965
904.608	-5.57185	-1.659		901.618	-6.45213	-0.821		890.115	-1.4812	-0.676		889.858	-10.7498	-1.567		894.599	-7.63209	-1.6		429.735	-28544.4	-2.3889		507.283	-15723.3	-2.1494		505.78	19135.6	2.1674		505.771	7.8951	0.0487		848.603	18.224	0.856		518.211	19049.2	1.6224		504.377	-11789.4	0.7596		501.126	465.267
905.668	-5.55139	-1.66		902.746	-6.50576	-0.823		891.176	-1.69342	-0.684		891.013	-10.7347	-1.579		895.666	-7.59924	-1.62		430.374	-28532.4	-2.387		507.928	-15721	-2.1492		506.422	19131.6	2.1697		506.407	7.86721	0.0502		849.654	18.2124	0.856		518.869	19046.7	1.6242		505.034	-11703.2	0.7653		501.757	469.786
906.736	-5.53981	-1.624		904.131	-6.56035	-0.856		892.265	-1.90495	-0.704		892.398	-10.7201	-1.585		897.089	-7.56509	-1.615		431.01	-28520.6	-2.3875		508.561	-15718.1	-2.151		507.053	19129.1	2.1717		507.05	7.81192	0.0527		850.705	18.2064	0.854		519.526	19042.1	1.6234		505.677	-11616.2	0.7692		502.406	473.815
907.835	-5.52847	-1.507		905.216	-6.60416	-0.836		893.35	-2.11483	-0.697		893.331	-10.7213	-1.587		898.488	-7.52911	-1.612		431.707	-28509.3	-2.3868		509.211	-15712.7	-2.153		507.703	19126.3	2.1701		507.691	7.80702	0.0547		851.827	18.2	0.861		520.184	19036.6	1.6241		506.312	-11528.6	0.7674		503.033	477.125
908.936	-5.52578	-1.29		906.654	-6.63714	-0.856		894.418	-2.31476	-0.717		894.85	-10.7236	-1.587		899.555	-7.4852	-1.617		432.374	-28498.2	-2.387		509.835	-15706.7	-2.1548		508.351	19123.3	2.1678		508.314	7.82508	0.0567		852.942	18.1834	0.839		520.841	19031.4	1.6236		506.955	-11442.7	0.7693		503.666	480.851
910.219	-5.53073	-1.102		907.373	-6.68294	-0.844		895.987	-2.5124	-0.713		895.969	-10.7387	-1.6		900.971	-7.42629	-1.608		433.015	-28485.5	-2.3898		510.475	-15701.1	-2.155		508.981	19119	2.1713		508.972	7.84355	0.06		853.993	18.165	0.826		521.499	19024.9	1.6208		507.576	-11358.2	0.772		504.296	483.798
911.502	-5.53677	-0.892		908.876	-6.72332	-0.816		896.707	-2.69595	-0.728		897.054	-10.7384	-1.59		902.056	-7.3732	-1.625		433.714	-28474.9	-2.3878		511.124	-15692.1	-2.1543		509.619	19115.3	2.1729		509.606	7.82853	0.0569		855.044	18.1484	0.834		522.157	19016.8	1.6196		508.213	-11273.6	0.7769		504.931	485.98
912.569	-5.54802	-0.738		910.261	-6.7754	-0.867		897.757	-2.87578	-0.71		898.122	-10.7466	-1.605		903.441	-7.32045	-1.623		434.367	-28461.9	-2.3888		511.77	-15684.2	-2.1543		510.259	19113.5	2.1742		510.243	7.84315	0.0569		856.095	18.1126	0.851		522.814	19008.2	1.6203		508.855	-11187.4	0.7759		505.562	488.232
914.006	-5.56123	-0.589		911.345	-6.82478	-0.845		898.807	-3.05777	-0.717		899.29	-10.7343	-1.589		904.84	-7.26612	-1.597		434.997	-28447.1	-2.3893		512.415	-15678.1	-2.1482		510.891	19111	2.1724		510.868	7.8405	0.0564		857.153	18.0813	0.851		523.472	19000.4	1.6197		509.479	-11100.6	0.778		506.194	492.701
914.725	-5.57267	-0.467		912.734	-6.86106	-0.845		899.905	-3.23868	-0.717		900.359	-10.7222	-1.585		905.908	-7.20744	-1.618		435.632	-28432.7	-2.3883		513.106	-15674.6	-2.1493		511.512	19107.8	2.1742		511.548	7.8712	0.0558		858.204	18.0594	0.853		524.129	18993.7	1.6215		510.137	-11014	0.7822		506.85	497.345
915.857	-5.58089	-0.28		913.801	-6.91718	-0.827		900.956	-3.40714	-0.728		901.408	-10.7148	-1.592		906.957	-7.15194	-1.615		436.263	-28419.7	-2.3896		513.759	-15671	-2.1519		512.151	19105.1	2.1722		512.182	7.8619	0.056		859.27	18.0499	0.834		524.787	18986.7	1.6223		510.776	-10926.8	0.7821		507.477	502.511
916.99	-5.58439	-0.178		914.851	-6.9626	-0.858		902.006	-3.57352	-0.73		902.499	-10.6906	-1.587		908.056	-7.10685	-1.625		436.898	-28405.9	-2.3898		514.408	-15667.5	-2.1518		512.781	19102.6	2.1689		512.821	7.88927	0.053		860.32	18.0161	0.838		525.444	18981.1	1.6212		511.413	-10838.1	0.7844		508.11	507.327
918.058	-5.5888	-0.033		915.993	-7.01299	-0.86		903.055	-3.73772	-0.752		903.566	-10.6638	-1.579		909.105	-7.05743	-1.636		437.539	-28389.9	-2.3882		515.067	-15665.2	-2.1531		513.428	19098.6	2.1695		513.446	7.90258	0.053		861.37	18.0059	0.851		526.102	18976.6	1.6199		512.057	-10748.7	0.7843		508.736	511.608
919.155	-5.58678	0.037		917.078	-7.07371	-0.854		904.105	-3.89237	-0.73		904.616	-10.6463	-1.602		910.155	-7.01933	-1.63		438.175	-28374.1	-2.3879		515.695	-15664.2	-2.1534		514.067	19093.8	2.1692		514.105	7.88156	0.0553		862.421	17.9876	0.846		526.76	18969.7	1.6195		512.7	-10658.6	0.7863		509.375	515.458
920.527	-5.5853	0.105		918.466	-7.10688	-0.846		905.203	-4.03511	-0.745		905.666	-10.6442	-1.617		911.205	-6.97806	-1.595		438.868	-28357.9	-2.3914		516.327	-15663.7	-2.1521		514.702	19089.7	2.1699		514.74	7.96545	0.0551		863.544	17.9578	0.846		527.417	18964.3	1.6185		513.333	-10568.6	0.7896		510.008	519.017
921.641	-5.57561	0.23		919.848	-7.14408	-0.851		906.253	-4.18028	-0.75		906.761	-10.6238	-1.577		912.255	-6.93687	-1.626		439.538	-28341	-2.388		516.988	-15661.4	-2.1521		515.325	19085.7	2.1659		515.39	7.97933	0.0531		864.614	17.9292	0.843		528.075	18956.8	1.6185		513.982	-10478.7	0.7939		510.625	521.287
923.386	-5.55826	0.278		920.962	-7.18874	-0.869		907.343	-4.32361	-0.74		907.845	-10.5773	-1.63		913.304	-6.90698	-1.626		440.184	-28324.5	-2.3887		517.622	-15657.5	-2.1539		515.963	19080.5	2.1636		516.015	7.97973	0.0528		865.69	17.9035	0.826		528.732	18951.2	1.6183		514.629	-10390.7	0.7934		511.256	522.995
923.74	-5.53513	0.348		922.061	-7.23482	-0.857		908.41	-4.4618	-0.75		908.927	-10.5207	-1.599		914.355	-6.8772	-1.618		440.883	-28308.3	-2.3885		518.256	-15653.8	-2.1536		516.594	19075	2.1633		516.655	7.95072	0.0538		866.41	17.8773	0.829		529.39	18946.8	1.6201		515.261	-10302	0.7989		511.901	524.151
925.152	-5.5083	0.409		922.764	-7.29046	-0.87		909.459	-4.59512	-0.755		909.993	-10.4768	-1.602		915.513	-6.83412	-1.621		441.556	-28290.4	-2.3878		518.912	-15651.2	-2.1576		517.224	19069.3	2.166		517.281	7.96356	0.0539		867.845	17.8513	0.818		530.047	18943.9	1.6214		515.898	-10213.8	0.8024		512.557	524.261
926.238	-5.46901	0.475		923.813	-7.33868	-0.883		910.865	-4.72592	-0.76		911.707	-10.4233	-1.599		916.916	-6.7949	-1.626		442.195	-28273.3	-2.3873		519.559	-15648	-2.1578		517.866	19064.1	2.1628		517.917	7.93403	0.0539		868.915	17.8196	0.851		530.705	18941	1.6211		516.524	-10127.9	0.8028		513.188	522.177
927.287	-5.41467	0.551		924.861	-7.38475	-0.878		911.949	-4.85128	-0.748		912.823	-10.3693	-1.6		918.001	-6.75823	-1.605		442.852	-28256.3	-2.3881		520.195	-15641.6	-2.1565		518.515	19059	2.1642		518.546	7.94142	0.0531		869.965	17.7993	0.859		531.362	18936.7	1.6201		517.163	-10043.2	0.8089		513.823	519.937
928.337	-5.3533	0.616		926.307	-7.42634	-0.847		912.999	-4.96402	-0.755		913.89	-10.3045	-1.591		919.051	-6.7168	-1.61		443.49	-28240.1	-2.3896		520.832	-15636.4	-2.1558		519.161	19054.7	2.1664		519.181	7.90251	0.0536		871.016	17.7734	0.841		532.02	18929.8	1.6217		517.816	-9959.46	0.8136		514.446	518.478
929.388	-5.28191	0.629		927.357	-7.46396	-0.85		914.048	-5.08049	-0.791		914.939	-10.2538	-1.589		920.101	-6.66886	-1.633		444.13	-28226.8	-2.3867		521.484	-15631.1	-2.1514		519.796	19049.7	2.1661		519.807	7.90533	0.0544		872.139	17.7549	0.823		532.678	18923	1.6253		518.453	-9875.96	0.8153		515.077	519.488
930.486	-5.2048	0.683		928.407	-7.5004	-0.85		915.097	-5.18958	-0.808		915.989	-10.2267	-1.625		921.473	-6.62124	-1.615		444.769	-28214.9	-2.387		522.111	-15624.3	-2.1506		520.436	19044.2	2.1649		520.466	7.89977	0.0513		873.209	17.7313	0.826		533.335	18915.3	1.6237		519.085	-9789.39	0.8169		515.697	522.212
931.614	-5.11924	0.715		929.497	-7.52371	-0.859		916.51	-5.29556	-0.77		917.084	-10.1822	-1.604		922.588	-6.57172	-1.623		445.473	-28201.7	-2.3814		522.749	-15615.6	-2.1511		521.087	19039.9	2.166		521.097	7.87114	0.0518		874.259	17.7138	0.839		533.993	18907.9	1.6235		519.806	-9702.28	0.817		516.341	526.146
932.682	-5.02367	0.768		930.613	-7.54837	-0.879		917.595	-5.40348	-0.773		918.199	-10.1375	-1.592		924.042	-6.52773	-1.588		446.174	-28187.2	-2.3855		523.378	-15607.4	-2.1499		521.725	19037.5	2.1685		521.744	7.86552	0.0533		875.309	17.6963	0.833		534.65	18900.3	1.6224		520.444	-9615.42	0.8187		516.964	529.764
933.783	-4.91898	0.812		931.981	-7.55993	-0.874		918.693	-5.50269	-0.788		919.344	-10.0612	-1.594		925.127	-6.48445	-1.613		446.876	-28173.8	-2.3845		524.004	-15598.9	-2.1488		522.367	19035.3	2.169		522.367	7.82368	0.0531		876.41	17.6935	0.793		535.308	18893.5	1.6246		521.075	-9527.56	0.8222		517.618	534.862
934.85	-4.8037	0.85		933.047	-7.57839	-0.859		920.091	-5.59795	-0.798		920.434	-10.0179	-1.625		926.176	-6.44281	-1.615		447.573	-28160.9	-2.3842		524.629	-15590.4	-2.1473		523.011	19033.6	2.17		523.019	7.857	0.0489		877.461	17.6784	0.689		535.965	18889.2	1.6233		521.722	-9438.67	0.8232		518.251	540.829
935.972	-4.67115	0.884		934.027	-7.59347	-0.874		920.794	-5.69305	-0.79		921.823	-9.97998	-1.62		927.225	-6.40623	-1.615		448.221	-28146.5	-2.3856		525.279	-15583.3	-2.144		523.639	19031	2.1705		523.643	7.87552	0.0508		878.512	17.6594	0.535		536.623	18883.4	1.6243		522.366	-9347.95	0.8212		518.878	547.332
937.039	-4.53364	0.894		935.441	-7.61112	-0.859		921.94	-5.78296	-0.803		922.909	-9.93582	-1.594		928.597	-6.36555	-1.615		448.862	-28132	-2.3876		525.928	-15577.6	-2.142		524.277	19028.8	2.174		524.281	7.95549	0.0505		879.644	17.6365	0.373		537.28	18875.6	1.6227		523.019	-9255.93	0.822		519.51	552.253
938.437	-4.37629	0.912		936.491	-7.61917	-0.874		923.007	-5.86994	-0.776		923.993	-9.87105	-1.622		929.987	-6.32882	-1.632		449.516	-28117.9	-2.3868		526.586	-15571	-2.143		524.926	19027.7	2.1738		524.939	7.95529	0.05		880.713	17.5974	0.224		537.938	18868.8	1.62		523.677	-9163.64	0.8221		520.149	556.379
939.139	-4.21788	0.959		937.54	-7.62028	-0.864		924.057	-5.95278	-0.798		925.078	-9.7927	-1.623		931.054	-6.29706	-1.618		450.151	-28105.8	-2.3863		527.219	-15565.5	-2.142		525.565	19024.5	2.1723		525.592	7.94271	0.05		881.764	17.5481	0.065		538.596	18862.3	1.6185		524.315	-9072.77	0.8228		520.775	559.626
940.189	-4.05477	0.974		938.483	-7.63951	-0.877		925.107	-6.04066	-0.795		926.466	-9.72802	-1.622		932.19	-6.25919	-1.595		450.781	-28094.8	-2.3903		527.858	-15560.3	-2.1436		526.221	19022	2.1739		526.219	7.90657	0.048		882.815	17.4858	-0.062		539.253	18858.2	1.6195		524.949	-8981.71	0.8258		521.4	563.548
941.362	-3.88029	1.022		939.896	-7.65595	-0.854		926.205	-6.11918	-0.788		927.533	-9.66123	-1.622		933.305	-6.22973	-1.615		451.415	-28083	-2.3901		528.507	-15556.4	-2.1436		526.854	19021.6	2.1737		526.863	7.93046	0.0503		883.992	17.4009	-0.209		539.911	18855.4	1.6215		525.602	-8892.48	0.8296		522.038	568.154
942.822	-3.70813	1.057		940.6	-7.66864	-0.862		927.273	-6.20132	-0.813		928.583	-9.58136	-1.599		934.404	-6.19283	-1.6		452.045	-28072.8	-2.3912		529.137	-15550.4	-2.1428		527.509	19019.9	2.1739		527.511	7.86665	0.049		885.06	17.3054	-0.325		540.568	18854.6	1.6204		526.234	-8802.84	0.8293		522.659	572.046
943.908	-3.53198	1.057		942.15	-7.67697	-0.856		928.324	-6.27861	-0.818		929.633	-9.52495	-1.625		935.471	-6.14861	-1.635		452.689	-28064.4	-2.3885		529.767	-15541.8	-2.1456		528.16	19019	2.1719		528.135	7.86157	0.0488		886.11	17.1826	-0.447		541.226	18853.5	1.6201		526.868	-8712.28	0.8285		523.296	575.8
944.958	-3.34449	1.065		942.87	-7.71073	-0.849		929.478	-6.35644	-0.813		930.576	-9.44524	-1.623		936.569	-6.09121	-1.62		453.324	-28054.8	-2.3893		530.428	-15536.9	-2.1444		528.82	19017.6	2.1706		528.781	7.87292	0.0491		887.243	17.0298	-0.538		541.883	18851.3	1.6174		527.527	-8620.22	0.8309		523.927	578.936
946.007	-3.15519	1.076		944.315	-7.73328	-0.879		930.612	-6.43517	-0.826		932.312	-9.36795	-1.635		937.636	-6.03979	-1.648		453.967	-28044.1	-2.3906		531.099	-15531.4	-2.1464		529.456	19017.7	2.1704		529.441	7.86388	0.0538		888.321	16.8532	-0.641		542.541	18847.3	1.6166		528.159	-8527.91	0.8307		524.562	580.908
947.057	-2.95499	1.108		945.364	-7.74922	-0.895		931.994	-6.50685	-0.793		933.379	-9.27091	-1.625		938.685	-5.98354	-1.628		454.672	-28032.5	-2.3909		531.742	-15524.4	-2.1452		530.087	19017.6	2.1697		530.069	7.82891	0.0513		889.391	16.6455	-0.733		543.199	18844.4	1.6163		528.798	-8437.7	0.8324		525.193	583.572
948.47	-2.74955	1.104		946.413	-7.76626	-0.897		933.062	-6.57676	-0.828		934.428	-9.19699	-1.617		939.783	-5.92802	-1.632		455.371	-28022.4	-2.3891		532.383	-15517.4	-2.1505		530.713	19016	2.1699		530.727	7.84804	0.0501		890.49	16.4137	-0.783		543.856	18842.5	1.6185		529.443	-8346.28	0.8329		525.825	584.551
949.979	-2.53823	1.154		947.464	-7.77789	-0.866		934.162	-6.64188	-0.834		935.578	-9.12163	-1.594		940.916	-5.88458	-1.634		456.019	-28011.1	-2.3884		533.02	-15509	-2.1487		531.351	19013.9	2.1699		531.407	7.78249	0.0503		891.557	16.1605	-0.869		544.514	18840.9	1.6184		530.074	-8257.42	0.8344		526.462	584.248
951.094	-2.32941	1.174		948.834	-7.78583	-0.889		935.23	-6.70911	-0.843		936.645	-9.03866	-1.61		941.982	-5.84035	-1.652		456.66	-27999.7	-2.3883		533.668	-15502.1	-2.1499		531.973	19011.6	2.1727		532.033	7.75523	0.0516		892.627	15.8824	-0.93		545.171	18839.2	1.6187		530.708	-8168.73	0.8367		527.093	582.777
951.796	-2.10751	1.18		949.92	-7.8021	-0.861		936.279	-6.7753	-0.823		937.751	-8.9513	-1.62		943.032	-5.78855	-1.627		457.291	-27989.1	-2.386		534.29	-15495.7	-2.1517		532.605	19010.1	2.1721		532.674	7.77512	0.052		893.678	15.5741	-0.957		545.829	18837.5	1.615		531.363	-8080.25	0.8395		527.726	580.332
952.894	-1.88438	1.212		951.004	-7.81115	-0.859		937.376	-6.84005	-0.841		938.837	-8.86967	-1.623		944.204	-5.73924	-1.62		457.923	-27978.4	-2.3859		534.931	-15490.3	-2.1509		533.265	19007.9	2.1743		533.328	7.77599	0.0497		894.786	15.2218	-1.001		546.486	18838.3	1.6127		532.001	-7991.28	0.8434		528.354	578.302
953.962	-1.66116	1.18		952.09	-7.81809	-0.842		938.444	-6.90248	-0.841		940.267	-8.80125	-1.612		945.272	-5.70432	-1.608		458.604	-27966.8	-2.3889		535.58	-15486	-2.1515		533.9	19004	2.1748		533.953	7.7629	0.052		895.869	14.8419	-1.057		547.144	18839.7	1.6116		532.628	-7902.35	0.8467		528.987	577.392
955.011	-1.42718	1.207		953.178	-7.8272	-0.859		939.493	-6.96867	-0.836		941.422	-8.75175	-1.625		946.321	-5.66833	-1.633		459.277	-27955.2	-2.3886		536.217	-15482.1	-2.1522		534.531	19000.7	2.1769		534.596	7.79219	0.051		896.938	14.4461	-1.094		547.801	18840.7	1.6146		533.262	-7813.23	0.8462		529.618	577.65
956.061	-1.18731	1.24		954.661	-7.8504	-0.874		940.687	-7.03095	-0.828		942.489	-8.69453	-1.625		947.372	-5.63078	-1.63		459.918	-27945.5	-2.3891		536.864	-15477.7	-2.1529		535.185	18996.3	2.1782		535.244	7.76817	0.0507		898.029	14.018	-1.16		548.459	18841.3	1.6149		533.902	-7725.61	0.8468		530.269	579.601
957.155	-0.940961	1.266		955.729	-7.85268	-0.874		942.101	-7.08999	-0.839		943.539	-8.61381	-1.645		948.469	-5.59515	-1.625		460.568	-27935.4	-2.3886		537.531	-15474.6	-2.1504		535.818	18992.3	2.1774		535.891	7.74844	0.0469		899.101	13.5527	-1.165		549.117	18840.5	1.6149		534.56	-7639.48	0.8472		530.902	582.691
958.224	-0.689002	1.247		956.779	-7.85975	-0.89		942.841	-7.14405	-0.868		944.589	-8.53205	-1.63		949.518	-5.56664	-1.632		461.207	-27927.1	-2.3888		538.157	-15472.7	-2.1522		536.453	18989	2.1746		536.526	7.71184	0.049		900.178	13.0807	-1.197		549.774	18840.3	1.6179		535.208	-7553.53	0.8502		531.537	585.957
959.273	-0.437498	1.286		957.83	-7.87777	-0.884		943.909	-7.19515	-0.836		945.677	-8.47671	-1.61		950.568	-5.53444	-1.633		461.849	-27917	-2.3891		538.796	-15468.2	-2.1506		537.101	18985.6	2.1734		537.176	7.68493	0.0495		901.292	12.5651	-1.211		550.432	18841	1.6159		535.835	-7466.98	0.8524		532.173	589.068
960.372	-0.173498	1.313		959.201	-7.88849	-0.876		945.033	-7.24123	-0.843		946.745	-8.42277	-1.625		951.724	-5.50389	-1.61		462.542	-27905	-2.3919		539.443	-15462.8	-2.1512		537.742	18982.5	2.1719		537.825	7.66309	0.0483		902.392	12.0116	-1.266		551.089	18838.8	1.6181		536.521	-7378.63	0.8521		532.805	592.672
961.814	0.088914	1.3		960.59	-7.89058	-0.89		946.101	-7.28056	-0.846		947.839	-8.39398	-1.627		953.156	-5.47821	-1.646		463.211	-27893.1	-2.393		540.095	-15456.2	-2.1515		538.371	18979.8	2.1704		538.483	7.70616	0.0462		903.445	11.4431	-1.281		551.747	18834.8	1.6176		537.145	-7291.48	0.8532		533.46	596.366
963.217	0.353556	1.305		961.706	-7.90675	-0.864		947.151	-7.32202	-0.819		948.954	-8.35091	-1.625		954.315	-5.44737	-1.633		463.851	-27881.1	-2.396		540.741	-15449.2	-2.1495		539	18976.6	2.1691		539.106	7.67842	0.0468		904.514	10.8481	-1.274		552.404	18829.2	1.6178		537.779	-7205.63	0.8538		534.087	598.976
964.284	0.623473	1.308		962.793	-7.91578	-0.884		948.201	-7.36766	-0.831		950.045	-8.31682	-1.645		955.034	-5.41861	-1.615		464.555	-27871.8	-2.3958		541.377	-15441.4	-2.1518		539.633	18973	2.1691		539.753	7.68088	0.0486		905.582	10.2312	-1.324		553.062	18823.3	1.619		538.435	-7119.96	0.8532		534.721	600.85
965.333	0.906085	1.323		964.182	-7.9306	-0.869		949.61	-7.41037	-0.828		951.113	-8.28781	-1.612		956.488	-5.39086	-1.63		465.228	-27863.7	-2.393		542.032	-15432.3	-2.1505		540.306	18969.5	2.1691		540.396	7.69309	0.0459		906.634	9.59206	-1.324		553.72	18820.8	1.6206		539.088	-7034.84	0.8578		535.347	603.804
966.383	1.19625	1.308		965.251	-7.91862	-0.879		951.042	-7.44196	-0.848		952.162	-8.26158	-1.615		957.932	-5.37313	-1.622		465.865	-27854.4	-2.3945		542.672	-15423.3	-2.1495		540.946	18966.8	2.1687		541.042	7.70639	0.0482		907.684	8.92475	-1.359		554.377	18820.6	1.6186		539.746	-6947.13	0.8606		535.985	607.218
967.483	1.49825	1.331		966.419	-7.90404	-0.876		951.745	-7.47489	-0.844		953.249	-8.22225	-1.615		958.999	-5.35431	-1.625		466.564	-27848.3	-2.3976		543.316	-15414.7	-2.1485		541.58	18962.8	2.1692		541.687	7.66457	0.0494		908.735	8.24025	-1.387		555.035	18821.8	1.6193		540.389	-6858.06	0.8606		536.618	610.851
968.929	1.80337	1.326		967.531	-7.87383	-0.887		952.795	-7.50889	-0.846		954.317	-8.17042	-1.625		960.066	-5.33311	-1.603		467.247	-27840.6	-2.3961		543.953	-15407.6	-2.1505		542.213	18957.7	2.1687		542.329	7.65364	0.0523		909.785	7.55704	-1.362		555.692	18821.5	1.6195		541.023	-6767.78	0.8652		537.25	614.982
970.014	2.1125	1.364		968.616	-7.84177	-0.859		953.882	-7.53331	-0.848		955.405	-8.11671	-1.65		961.133	-5.30411	-1.637		467.887	-27834.2	-2.398		544.597	-15399.6	-2.1522		542.87	18952.5	2.1732		542.958	7.65467	0.054		910.837	6.84649	-1.392		556.35	18822.4	1.6149		541.67	-6677.81	0.8634		537.904	618.484
971.402	2.41889	1.354		969.7	-7.82706	-0.827		954.987	-7.55421	-0.844		956.471	-8.09875	-1.617		962.183	-5.27316	-1.6		468.544	-27825.8	-2.401		545.239	-15391.1	-2.1532		543.523	18949.8	2.1729		543.602	7.61966	0.054		911.968	6.11586	-1.428		557.007	18824.1	1.6164		542.32	-6588.89	0.8664		538.541	623.047
972.536	2.72796	1.381		970.786	-7.80417	-0.856		956.054	-7.57869	-0.844		957.57	-8.03589	-1.625		963.234	-5.24806	-1.638		469.175	-27815.3	-2.3989		545.875	-15383.1	-2.1549		544.162	18947.8	2.1762		544.245	7.63532	0.0548		913.037	5.35905	-1.413		557.665	18824.6	1.6154		542.978	-6501.62	0.8662		539.181	626.632
973.586	3.03828	1.41		972.174	-7.7934	-0.879		957.183	-7.60514	-0.869		958.958	-7.98276	-1.62		964.645	-5.20501	-1.611		469.815	-27805.3	-2.3979		546.524	-15373.9	-2.1561		544.793	18945.9	2.1749		544.884	7.63847	0.0579		913.985	4.60229	-1.445		558.322	18824.8	1.6152		543.605	-6416.15	0.8614		539.827	628.008
975.058	3.34781	1.376		973.259	-7.79064	-0.872		958.298	-7.62762	-0.879		960.026	-7.93676	-1.643		965.73	-5.16743	-1.637		470.464	-27794.7	-2.3966		547.171	-15367.3	-2.1568		545.439	18944.9	2.1742		545.516	7.62252	0.0559		915.383	3.81105	-1.453		558.98	18827.1	1.6158		544.238	-6330.31	0.8606		540.465	627.461
976.143	3.65542	1.402		974.328	-7.76277	-0.859		959.397	-7.65119	-0.866		961.076	-7.8959	-1.622		966.781	-5.12834	-1.625		471.092	-27782.7	-2.3965		547.823	-15361.4	-2.1522		546.076	18944.7	2.1744		546.164	7.62786	0.0533		916.47	3.00467	-1.458		559.638	18829.8	1.6138		544.867	-6243.93	0.8604		541.095	626.802
977.531	3.95906	1.409		975.377	-7.75126	-0.885		960.447	-7.67455	-0.851		962.174	-7.82876	-1.65		967.882	-5.09871	-1.625		471.725	-27769.2	-2.3953		548.479	-15354.8	-2.1569		546.713	18942.7	2.1747		546.792	7.63401	0.054		917.546	2.19011	-1.438		560.295	18833.4	1.6148		545.504	-6157.67	0.8578		541.751	627.005
978.616	4.25646	1.43		976.477	-7.73445	-0.884		961.815	-7.68935	-0.851		963.309	-7.80978	-1.638		968.95	-5.0753	-1.623		472.426	-27755	-2.3928		549.136	-15346.4	-2.1557		547.338	18941.7	2.175		547.431	7.60401	0.0509		918.62	1.36044	-1.486		560.953	18836.8	1.6153		546.142	-6071.63	0.8593		542.382	627.817
979.666	4.54455	1.43		977.453	-7.73121	-0.882		962.882	-7.69892	-0.862		964.377	-7.80511	-1.632		969.999	-5.04131	-1.632		473.128	-27743.9	-2.3919		549.764	-15337	-2.1572		548.026	18942.6	2.1738		548.056	7.62104	0.0523		919.743	0.50992	-1.502		561.61	18840.7	1.6162		546.779	-5984.51	0.8651		543.018	629.359
980.764	4.82636	1.422		979.187	-7.71964	-0.872		963.973	-7.71292	-0.861		965.427	-7.81165	-1.618		971.05	-5.00798	-1.648		473.825	-27730.2	-2.3927		550.401	-15326	-2.1554		548.659	18944	2.1748		548.693	7.65474	0.0502		920.811	-0.35595	-1.499		562.268	18844.5	1.6147		547.425	-5896.61	0.8636		543.674	631.098
981.858	5.09756	1.429		980.306	-7.6911	-0.872		965.379	-7.73531	-0.881		966.477	-7.80064	-1.647		972.143	-4.98125	-1.623		474.52	-27715	-2.3929		551.056	-15316.2	-2.1554		549.298	18943.8	2.1731		549.319	7.66851	0.0484		921.864	-1.2412	-1.531		562.925	18846.5	1.6145		548.079	-5807.07	0.8665		544.313	632.533
983.264	5.36143	1.44		981.373	-7.6787	-0.877		966.464	-7.75013	-0.879		967.571	-7.7838	-1.645		973.212	-4.95414	-1.625		475.182	-27700.8	-2.3891		551.691	-15309	-2.1539		549.951	18944	2.1741		549.962	7.75274	0.0507		922.929	-2.12695	-1.511		563.583	18846	1.6142		548.738	-5717.57	0.8666		544.941	632.162
984.663	5.6	1.45		982.422	-7.66384	-0.869		967.514	-7.76652	-0.859		968.96	-7.74927	-1.633		974.324	-4.92445	-1.617		475.822	-27686.9	-2.3903		552.325	-15304.4	-2.1531		550.594	18944.7	2.1723		550.61	7.79447	0.0514		924.003	-3.02024	-1.537		564.24	18845.6	1.6147		549.368	-5629.42	0.8691		545.597	631.793
985.777	5.83438	1.475		983.577	-7.62958	-0.871		968.612	-7.78737	-0.884		970.041	-7.75124	-1.628		975.393	-4.89526	-1.62		476.462	-27675.1	-2.3948		552.975	-15302	-2.1551		551.234	18944.6	2.1753		551.259	7.75286	0.0494		925.121	-3.9286	-1.534		564.898	18846.8	1.6172		550.003	-5541.53	0.8767		546.229	630.557
986.876	6.05267	1.485		984.644	-7.59755	-0.887		969.662	-7.80441	-0.861		970.761	-7.75063	-1.635		976.443	-4.86555	-1.622		477.094	-27663.1	-2.3943		553.622	-15299.8	-2.1559		551.871	18944.5	2.1743		551.881	7.73188	0.0508		925.824	-4.84509	-1.537		565.556	18849.8	1.6186		550.626	-5454.53	0.8769		546.863	629.938
987.926	6.26434	1.482		985.694	-7.58413	-0.864		970.712	-7.82366	-0.862		972.158	-7.71481	-1.65		977.494	-4.84333	-1.62		477.787	-27650.8	-2.3966		554.277	-15297.5	-2.1575		552.502	18945.7	2.1726		552.537	7.72424	0.0531		927.272	-5.77858	-1.541		566.213	18852.2	1.6176		551.262	-5367.64	0.8763		547.493	630.122
988.975	6.47408	1.463		986.903	-7.56136	-0.836		972.131	-7.8334	-0.879		973.248	-7.69171	-1.635		978.543	-4.82184	-1.626		478.462	-27637.7	-2.3989		554.937	-15296.1	-2.1548		553.144	18946.2	2.1705		553.163	7.70452	0.0538		928.4	-6.72027	-1.534		566.871	18855.7	1.6173		551.914	-5281.19	0.8784		548.126	632.04
990.023	6.6666	1.478		988.017	-7.56108	-0.887		973.531	-7.83875	-0.874		974.316	-7.65407	-1.605		979.592	-4.8055	-1.641		479.102	-27621.9	-2.4024		555.583	-15293.6	-2.156		553.796	18946.2	2.17		553.79	7.69145	0.0579		929.469	-7.68109	-1.544		567.528	18859.6	1.6183		552.549	-5194.86	0.8814		548.752	633.959
991.122	6.84858	1.465		989.402	-7.5548	-0.882		974.597	-7.84562	-0.891		975.687	-7.62772	-1.635		981.069	-4.7803	-1.62		479.734	-27608.8	-2.4015		556.22	-15292.8	-2.1573		554.434	18944.9	2.1692		554.414	7.66463	0.0578		930.557	-8.64441	-1.549		568.186	18864.5	1.6162		553.188	-5109.04	0.8755		549.384	635.399
992.171	7.02034	1.49		990.778	-7.53149	-0.872		975.689	-7.86154	-0.874		976.798	-7.59643	-1.663		982.469	-4.74601	-1.643		480.372	-27597	-2.3997		556.856	-15291.2	-2.1576		555.074	18944.4	2.1692		555.057	7.69189	0.059		931.675	-9.6173	-1.547		568.843	18870.5	1.6162		553.828	-5023.38	0.876		550.016	636.509
993.222	7.17686	1.47		991.955	-7.52239	-0.864		976.755	-7.87929	-0.889		977.883	-7.56128	-1.635		983.536	-4.70818	-1.633		481.071	-27588.6	-2.3974		557.488	-15290.6	-2.1576		555.716	18942.9	2.1687		555.692	7.72784	0.0583		932.727	-10.5916	-1.562		569.501	18878.7	1.6167		554.463	-4935.97	0.8749		550.647	636.462
994.272	7.32454	1.48		993.074	-7.51312	-0.879		977.853	-7.88866	-0.867		978.951	-7.52636	-1.637		984.587	-4.67266	-1.615		481.706	-27580.9	-2.3994		558.117	-15290.1	-2.1584		556.37	18940.5	2.1677		556.326	7.76732	0.058		933.827	-11.5573	-1.539		570.159	18884	1.617		555.104	-4848.31	0.8738		551.276	635.767
995.411	7.45734	1.505		994.163	-7.52096	-0.875		978.95	-7.89177	-0.856		980	-7.50468	-1.633		985.718	-4.63148	-1.494		482.343	-27573.7	-2.3985		558.743	-15289.3	-2.1569		556.999	18940.1	2.168		556.952	7.76835	0.0573		934.948	-12.513	-1.564		570.816	18886.7	1.618		555.756	-4760.76	0.8738		551.909	635.548
996.796	7.58608	1.516		995.595	-7.51769	-0.871		980.124	-7.90358	-0.871		981.05	-7.49732	-1.645		986.785	-4.59978	-1.344		483.445	-27565.4	-2.3959		559.384	-15290.1	-2.1552		557.635	18941.6	2.1668		557.582	7.77381	0.0568		936.015	-13.4622	-1.561		571.474	18888.3	1.6162		556.388	-4673.93	0.8717		552.537	636.079
997.862	7.70595	1.511		996.644	-7.48846	-0.897		981.191	-7.91363	-0.869		982.142	-7.46873	-1.655		987.835	-4.56932	-1.15		484.433	-27556.4	-2.3947		560.007	-15291.7	-2.1524		558.275	18942.2	2.1719		558.235	7.83226	0.0566		936.719	-14.4019	-1.552		572.131	18890.2	1.6145		557.022	-4587.62	0.8725		553.173	638.024
998.912	7.81989	1.521		997.735	-7.49285	-0.887		982.3	-7.92029	-0.869		983.527	-7.43909	-1.648		989.202	-4.53325	-0.986		485.36	-27545	-2.3907		560.681	-15293.1	-2.1516		558.917	18941.4	2.1719		558.866	7.81415	0.0546		938.125	-15.3358	-1.567		572.789	18893.2	1.6193		557.648	-4500.89	0.8757		553.803	641.032
1000.24	7.93049	1.503		999.124	-7.50125	-0.877		983.368	-7.92304	-0.879		984.593	-7.42331	-1.642		990.271	-4.50484	-0.736		486.038	-27533.3	-2.3907		561.343	-15293.8	-2.1521		559.552	18942.2	2.1745		559.501	7.81379	0.0534		938.498	-16.2399	-1.582		573.446	18897.3	1.618		558.282	-4414.57	0.8751		554.438	644.449
1001.3	8.03058	1.526		1000.24	-7.49778	-0.88		984.417	-7.92178	-0.877		985.642	-7.38158	-1.609		991.659	-4.47151	-0.564		486.683	-27523.7	-2.3876		562.001	-15296.5	-2.1493		560.182	18943.6	2.174		560.13	7.84018	0.0486		940.291	-17.1264	-1.61		574.104	18900.9	1.6195		558.94	-4328.63	0.8716		555.092	649.556
1002.35	8.123	1.526		1001.4	-7.47161	-0.844		985.827	-7.9257	-0.892		986.692	-7.37066	-1.642		993.058	-4.43473	-0.387		487.376	-27510.9	-2.3876		562.624	-15299.4	-2.1493		560.821	18944.6	2.1757		560.783	7.88397	0.0481		941.356	-17.9845	-1.598		574.761	18904.5	1.6215		559.573	-4244.47	0.876		555.746	652.539
1003.4	8.20998	1.543		1002.46	-7.4624	-0.872		986.911	-7.92866	-0.881		987.779	-7.35957	-1.653		994.123	-4.39252	-0.22		488.058	-27497.9	-2.3888		563.269	-15300.4	-2.1496		561.469	18946.9	2.1752		561.419	7.96703	0.0487		942.474	-18.8238	-1.577		575.419	18905.5	1.625		560.215	-4162.42	0.8788		556.373	653.697
1004.69	8.28389	1.526		1003.51	-7.44242	-0.897		987.978	-7.93629	-0.869		988.864	-7.3699	-1.64		995.263	-4.34898	-0.107		488.695	-27483.2	-2.3903		563.921	-15300.3	-2.1484		562.101	18949.7	2.1747		562.128	7.94328	0.0499		943.524	-19.6375	-1.567		576.077	18905.2	1.6245		560.861	-4081.06	0.8814		557.011	655.285
1005.76	8.35119	1.549		1004.56	-7.42828	-0.88		989.045	-7.9376	-0.871		989.931	-7.34987	-1.632		996.719	-4.29103	0.006		489.33	-27467.2	-2.3901		564.566	-15298.7	-2.1477		562.73	18953.7	2.1757		562.765	7.84762	0.0489		944.575	-20.4394	-1.607		576.734	18904.7	1.6276		561.482	-4000.36	0.8855		557.646	656.035
1006.81	8.40954	1.549		1005.67	-7.41887	-0.884		990.467	-7.9316	-0.871		990.635	-7.35549	-1.64		997.853	-4.22194	0.113		489.961	-27451	-2.3921		565.213	-15296.8	-2.1487		563.362	18957.7	2.1729		563.402	7.81883	0.0486		945.626	-21.2005	-1.595		577.392	18905	1.6291		562.116	-3918.81	0.8883		558.278	656.346
1008.02	8.46831	1.546		1006.75	-7.41481	-0.879		991.551	-7.92318	-0.894		992.03	-7.35897	-1.66		999.293	-4.14241	0.234		490.592	-27435.9	-2.3928		565.856	-15293.2	-2.147		564.004	18961.5	2.1733		564.041	7.85538	0.0491		946.759	-21.9388	-1.577		578.049	18905.3	1.6303		562.748	-3836.33	0.8891		558.93	657.331
1009.48	8.50879	1.539		1007.84	-7.41671	-0.889		992.602	-7.9123	-0.872		993.162	-7.37475	-1.662		1000.69	-4.05937	0.315		491.238	-27420.7	-2.3931		566.505	-15289.4	-2.1497		564.64	18964.8	2.1687		564.666	7.84546	0.0476		947.828	-22.644	-1.6		578.707	18906.6	1.6313		563.38	-3752.86	0.8921		559.55	657.164
1010.18	8.53771	1.513		1008.9	-7.40269	-0.897		993.652	-7.89868	-0.896		994.247	-7.38336	-1.633		1001.76	-3.96806	0.388		491.881	-27407.3	-2.3969		567.158	-15287.1	-2.1518		565.276	18965.8	2.169		565.31	7.84658	0.0456		948.931	-23.3206	-1.603		579.364	18910.7	1.6313		564.034	-3669.17	0.8912		560.19	658.221
1011.23	8.56348	1.553		1010	-7.39416	-0.89		994.702	-7.88162	-0.894		995.315	-7.39197	-1.64		1002.81	-3.85941	0.428		492.576	-27395.8	-2.3981		567.777	-15286.4	-2.1513		565.916	18966.5	2.1697		565.955	7.84835	0.0471		950.047	-23.9543	-1.593		580.022	18913.8	1.6329		564.655	-3585.8	0.89		560.811	660.631
1012.28	8.57948	1.553		1011.39	-7.39454	-0.869		995.831	-7.85949	-0.897		996.366	-7.39251	-1.65		1003.86	-3.74113	0.499		493.278	-27382	-2.3986		568.424	-15288.4	-2.1521		566.565	18966.3	2.1722		566.597	7.84197	0.0493		951.183	-24.5788	-1.627		580.68	18916.1	1.6301		565.299	-3503.95	0.8935		561.458	661.398
1013.65	8.58428	1.564		1012.46	-7.3737	-0.899		997.363	-7.83214	-0.899		997.521	-7.387	-1.665		1005.4	-3.60929	0.54		493.978	-27370.6	-2.3984		569.072	-15291.3	-2.1488		567.198	18966.8	2.172		567.22	7.82323	0.0493		952.259	-25.1622	-1.613		581.337	18918.6	1.6299		565.919	-3423.8	0.8925		562.091	661.266
1014.72	8.59363	1.574		1013.55	-7.37323	-0.887		998.083	-7.80889	-0.897		998.588	-7.38555	-1.65		1006.5	-3.46435	0.621		494.627	-27358.5	-2.3998		569.705	-15293.9	-2.149		567.829	18968.5	2.1727		567.874	7.83816	0.0467		953.423	-25.7099	-1.65		581.995	18921.1	1.6276		566.56	-3343.94	0.8897		562.727	660.227
1015.78	8.59036	1.587		1014.65	-7.36358	-0.869		999.177	-7.78565	-0.887		999.638	-7.39646	-1.617		1007.56	-3.30856	0.679		495.268	-27346	-2.3989		570.344	-15295.7	-2.1505		568.462	18971.7	2.1767		568.498	7.82836	0.047		954.523	-26.244	-1.648		582.652	18924.8	1.6293		567.226	-3265.92	0.8907		563.374	657.775
1016.87	8.58344	1.566		1015.76	-7.33613	-0.887		1000.24	-7.76775	-0.887		1000.69	-7.39895	-1.655		1008.61	-3.14677	0.714		495.9	-27333.3	-2.3999		570.992	-15296.6	-2.1494		569.091	18974.4	2.1767		569.134	7.82364	0.0445		955.586	-26.7462	-1.651		583.31	18929.8	1.6249		567.872	-3189.24	0.8874		564.008	655.606
1018.28	8.5678	1.579		1016.81	-7.30228	-0.879		1001.36	-7.7546	-0.879		1001.78	-7.39802	-1.66		1009.66	-2.97807	0.732		496.532	-27321.5	-2.4024		571.636	-15296.3	-2.1499		569.724	18974.4	2.1802		569.76	7.84906	0.0453		956.701	-27.2191	-1.635		583.967	18933.9	1.6214		568.53	-3112.75	0.8864		564.64	652.898
1019.8	8.55071	1.577		1017.91	-7.28032	-0.872		1002.43	-7.75026	-0.887		1002.85	-7.36637	-1.67		1010.75	-2.7893	0.8		497.172	-27311.9	-2.4014		572.28	-15295.8	-2.1506		570.388	18973.8	2.1815		570.41	7.88438	0.044		957.835	-27.6734	-1.653		584.625	18937.8	1.6209		569.165	-3035.07	0.8866		565.271	650.812
1020.53	8.52338	1.566		1019	-7.25275	-0.889		1003.48	-7.74528	-0.879		1003.97	-7.37295	-1.637		1012.15	-2.60412	0.824		497.829	-27301	-2.4038		572.922	-15296.6	-2.1494		571.032	18972.7	2.1838		571.106	8.00873	0.0458		958.908	-28.0986	-1.658		585.282	18944.1	1.6217		569.796	-2957.74	0.8869		565.906	649.821
1021.94	8.4921	1.574		1020.39	-7.23576	-0.874		1004.53	-7.73168	-0.881		1005.05	-7.36498	-1.66		1013.6	-2.40781	0.887		498.469	-27288.4	-2.3994		573.567	-15298.1	-2.1489		571.671	18971.5	2.1845		571.739	8.01384	0.0483		960.023	-28.5099	-1.655		585.94	18948.2	1.6171		570.45	-2880.58	0.8913		566.556	650.36
1022.64	8.45983	1.566		1021.5	-7.22169	-0.894		1005.58	-7.71389	-0.892		1006.49	-7.35101	-1.66		1014.67	-2.20172	0.888		499.09	-27274.1	-2.3976		574.228	-15299.4	-2.1484		572.304	18968.7	2.1837		572.389	7.98934	0.0478		961.087	-28.8954	-1.658		586.598	18949.8	1.6163		571.086	-2802.81	0.8954		567.215	651.42
1024.02	8.41307	1.584		1022.55	-7.21252	-0.869		1006.71	-7.69824	-0.896		1007.56	-7.32493	-1.668		1015.8	-1.99198	0.944		499.751	-27260.8	-2.3999		574.873	-15301.4	-2.1499		572.945	18966.9	2.1827		573.029	7.97899	0.0481		962.166	-29.2583	-1.676		587.255	18951.5	1.6161		571.718	-2723.95	0.8964		567.837	652.325
1025.4	8.36498	1.579		1023.69	-7.1964	-0.887		1007.78	-7.68	-0.881		1008.61	-7.31442	-1.66		1017.21	-1.76448	0.961		500.396	-27246.5	-2.3983		575.512	-15305.9	-2.1502		573.587	18965.9	2.183		573.657	7.98412	0.0479		963.245	-29.5938	-1.703		587.913	18956.5	1.6156		572.349	-2644.44	0.8963		568.476	652.805
1026.82	8.31688	1.594		1025.08	-7.18632	-0.887		1008.83	-7.66201	-0.89		1009.7	-7.30165	-1.653		1018.29	-1.52261	0.969		501.034	-27233.1	-2.3985		576.152	-15309.9	-2.1515		574.24	18963	2.1818		574.292	7.97168	0.048		964.32	-29.9126	-1.668		588.57	18961.4	1.6171		572.984	-2566.8	0.8986		569.112	651.999
1027.57	8.26495	1.579		1026.2	-7.18032	-0.869		1010	-7.64801	-0.907		1011.09	-7.30621	-1.658		1019.41	-1.26819	0.994		501.679	-27220.1	-2.4001		576.789	-15310.3	-2.151		574.9	18961.6	2.1793		574.923	7.96451	0.047		965.402	-30.2162	-1.661		589.228	18966	1.6149		573.604	-2488.78	0.9008		569.743	648.994
1028.98	8.20441	1.587		1027.57	-7.16178	-0.857		1011.13	-7.63311	-0.91		1012.15	-7.29135	-1.657		1020.82	-1.00743	1.017		502.318	-27207	-2.3983		577.432	-15309.9	-2.1536		575.535	18959.5	2.1793		575.559	7.9274	0.05		966.471	-30.5098	-1.676		589.885	18968.2	1.6155		574.241	-2410.56	0.9001		570.375	645.126
1030.06	8.1434	1.574		1028.64	-7.1451	-0.877		1012.2	-7.61764	-0.892		1013.2	-7.31916	-1.65		1021.52	-0.730686	1.046		502.953	-27192.4	-2.3947		578.075	-15312	-2.1514		576.17	18957.1	2.1788		576.191	7.90061	0.051		967.539	-30.7777	-1.663		590.543	18969.2	1.6187		574.901	-2334.23	0.9016		571.01	641.319
1031.58	8.08832	1.579		1029.68	-7.11918	-0.892		1013.6	-7.60424	-0.925		1014.37	-7.31354	-1.635		1022.57	-0.460142	1.058		503.637	-27177.5	-2.3929		578.724	-15313.6	-2.1514		576.823	18953.9	2.1778		576.831	7.92767	0.0497		968.655	-31.0382	-1.671		591.2	18969.2	1.6185		575.542	-2258.94	0.9017		571.64	638.374
1032.3	8.02916	1.579		1030.78	-7.09931	-0.884		1014.67	-7.58993	-0.906		1015.43	-7.31298	-1.643		1023.63	-0.178293	1.111		504.285	-27163.2	-2.3935		579.348	-15316.3	-2.1524		577.459	18951.3	2.1757		577.478	7.88867	0.0489		969.72	-31.2779	-1.708		591.858	18967.9	1.6197		576.181	-2183.6	0.9015		572.276	636.449
1033.4	7.96695	1.609		1032.17	-7.09645	-0.892		1015.72	-7.57408	-0.919		1016.48	-7.30649	-1.637		1024.67	0.120293	1.109		504.924	-27148.4	-2.3984		579.997	-15318.2	-2.1511		578.081	18949.7	2.1742		578.106	7.87823	0.0502		970.806	-31.5032	-1.699		592.516	18969.4	1.624		576.824	-2109.89	0.8997		572.906	634.825
1034.48	7.90208	1.589		1033.25	-7.09107	-0.877		1017.19	-7.5686	-0.892		1017.53	-7.30786	-1.643		1025.76	0.424147	1.129		505.559	-27133	-2.3972		580.646	-15319.6	-2.1513		578.741	18946	2.1735		578.757	7.78756	0.0482		971.878	-31.7107	-1.683		593.173	18971	1.6218		577.462	-2036.81	0.8968		573.539	634.629
1035.56	7.83431	1.622		1034.64	-7.09943	-0.889		1017.91	-7.56589	-0.892		1018.62	-7.30223	-1.638		1026.83	0.731405	1.152		506.192	-27116.6	-2.3947		581.305	-15324.2	-2.1506		579.383	18942.1	2.1718		579.395	7.75566	0.0507		972.955	-31.8954	-1.711		593.831	18973.4	1.6226		578.103	-1963.94	0.8918		574.166	634.547
1036.97	7.76792	1.607		1035.71	-7.09398	-0.882		1019.03	-7.56353	-0.899		1020.01	-7.27682	-1.663		1028.12	1.03989	1.162		506.827	-27098.6	-2.3967		581.941	-15328.1	-2.1526		580.015	18938.9	2.17		580.022	7.73307	0.053		974.031	-32.0615	-1.722		594.488	18972.4	1.6231		578.746	-1891.23	0.8939		574.8	634.416
1038.06	7.69114	1.596		1036.76	-7.08509	-0.884		1020.1	-7.55131	-0.889		1021.08	-7.25914	-1.668		1029.19	1.36331	1.189		507.469	-27081.3	-2.3984		582.592	-15331.9	-2.1493		580.664	18936.8	2.1702		580.659	7.72761	0.0545		975.107	-32.2204	-1.711		595.146	18971.2	1.6231		579.396	-1818.79	0.8954		575.43	634.827
1039.13	7.61985	1.609		1037.81	-7.08876	-0.912		1021.47	-7.53102	-0.912		1022.13	-7.23584	-1.655		1030.29	1.6955	1.222		508.107	-27067	-2.399		583.225	-15336.5	-2.149		581.297	18934.4	2.1695		581.284	7.71861	0.0548		976.179	-32.3473	-1.706		595.803	18969.4	1.6226		580.026	-1747.22	0.8935		576.06	634.082
1040.19	7.54668	1.627		1039.18	-7.08783	-0.917		1022.53	-7.51411	-0.887		1023.34	-7.21737	-1.678		1031.36	2.02123	1.18		508.746	-27052.3	-2.403		583.873	-15341.1	-2.1462		581.931	18932.1	2.1697		581.912	7.72484	0.0556		977.25	-32.4539	-1.691		596.461	18966.2	1.6243		580.72	-1673.18	0.896		576.689	634.787
1041.59	7.47786	1.604		1040.56	-7.07527	-0.867		1023.58	-7.49592	-0.907		1024.46	-7.19764	-1.665		1032.41	2.34454	1.253		509.399	-27038.4	-2.403		584.514	-15347.1	-2.1476		582.582	18929.7	2.1682		582.536	7.71669	0.0515		978.352	-32.5799	-1.714		597.119	18965.8	1.6218		581.365	-1599.26	0.897		577.319	637.01
1042.34	7.40115	1.609		1041.67	-7.08228	-0.899		1024.74	-7.47966	-0.9		1025.53	-7.16751	-1.66		1033.45	2.66875	1.266		510.061	-27025.7	-2.4063		585.149	-15352.9	-2.1471		583.221	18926.7	2.1677		583.18	7.73909	0.0528		979.423	-32.6863	-1.721		597.776	18968.4	1.6223		582.005	-1524.25	0.8972		577.947	639.065
1043.99	7.33285	1.612		1043.06	-7.09461	-0.897		1025.81	-7.46661	-0.902		1026.58	-7.1569	-1.663		1034.56	2.98958	1.261		510.691	-27013	-2.405		585.773	-15358.3	-2.1453		583.849	18924.2	2.1693		583.833	7.67594	0.051		980.473	-32.7812	-1.714		598.434	18972.1	1.6196		582.656	-1451.62	0.8967		578.58	638.927
1045.07	7.26142	1.642		1044.44	-7.09091	-0.897		1026.86	-7.45394	-0.909		1027.63	-7.17011	-1.665		1035.62	3.31869	1.258		511.327	-27000.6	-2.405		586.407	-15361.3	-2.1473		584.506	18921.6	2.1695		584.492	7.68462	0.0477		981.523	-32.8593	-1.67		599.091	18976.4	1.6173		583.29	-1380.5	0.898		579.207	637.789
1046.17	7.18793	1.632		1045.51	-7.08976	-0.887		1028.01	-7.45046	-0.911		1028.73	-7.16121	-1.66		1037.06	3.65816	1.296		511.95	-26990.3	-2.406		587.067	-15364.4	-2.1455		585.137	18920.5	2.1708		585.115	7.71278	0.0497		982.592	-32.9312	-1.684		599.749	18979.8	1.6185		583.911	-1309.05	0.8979		579.844	636.923
1047.24	7.11444	1.602		1046.6	-7.08251	-0.88		1029.08	-7.44806	-0.897		1029.82	-7.15635	-1.655		1038.14	4.00519	1.317		512.585	-26981.8	-2.408		587.69	-15366	-2.1452		585.773	18918.9	2.1725		585.755	7.7219	0.0456		983.659	-32.9728	-1.709		600.406	18983	1.6192		584.549	-1236.91	0.8994		580.47	636.267
1048.63	7.04483	1.619		1047.99	-7.06677	-0.882		1030.48	-7.44431	-0.897		1031.2	-7.15782	-1.645		1039.19	4.34049	1.316		513.219	-26973.3	-2.407		588.323	-15367	-2.1422		586.425	18918.7	2.1745		586.381	7.75227	0.0428		984.71	-33.0185	-1.724		601.064	18985.7	1.6192		585.199	-1166.92	0.8984		581.1	635.151
1049.44	6.9703	1.624		1049.06	-7.05977	-0.9		1031.33	-7.43365	-0.91		1032.58	-7.14158	-1.637		1040.24	4.67544	1.329		513.858	-26963.4	-2.4038		588.97	-15366.6	-2.145		587.082	18918.1	2.1774		587.03	7.70145	0.0448		985.773	-33.0609	-1.696		601.721	18987.4	1.62		585.838	-1097.58	0.8964		581.731	633.65
1050.51	6.8955	1.627		1050.11	-7.06352	-0.877		1032.4	-7.41663	-0.909		1033.65	-7.14163	-1.647		1041.29	5.00788	1.337		514.498	-26954.4	-2.4038		589.635	-15363.5	-2.144		587.738	18916.9	2.1764		587.669	7.63138	0.042		986.842	-33.0758	-1.714		602.379	18991.3	1.6233		586.474	-1029.92	0.8976		582.365	630.797
1052.06	6.82517	1.624		1051.16	-7.05391	-0.888		1033.45	-7.4041	-0.889		1034.7	-7.14403	-1.666		1042.66	5.33571	1.339		515.197	-26946.4	-2.4008		590.274	-15359.4	-2.148		588.385	18916.4	2.1757		588.319	7.63612	0.0425		987.893	-33.0999	-1.719		603.037	18997.7	1.6238		587.119	-962.171	0.8981		582.988	630.124
1052.78	6.7492	1.647		1052.25	-7.02965	-0.878		1034.54	-7.39445	-0.899		1035.75	-7.13638	-1.642		1043.72	5.66053	1.357		515.876	-26936.9	-2.4016		590.954	-15355.5	-2.1468		589.026	18915.7	2.1757		588.98	7.68465	0.0468		988.943	-33.1139	-1.716		603.694	19003.5	1.6251		587.772	-895.217	0.8969		583.623	629.826
1054.2	6.67392	1.627		1053.64	-7.01828	-0.883		1035.95	-7.37496	-0.897		1037.12	-7.12614	-1.656		1044.77	5.98942	1.397		516.511	-26925.7	-2.3995		591.592	-15350.5	-2.1463		589.664	18916	2.1722		589.62	7.69406	0.0491		990.07	-33.1277	-1.744		604.352	19009.2	1.6243		588.43	-828.981	0.8989		584.255	629.977
1055.59	6.60489	1.623		1054.7	-7.00466	-0.875		1036.7	-7.35188	-0.905		1038.28	-7.12246	-1.655		1046.22	6.32539	1.375		517.142	-26912.2	-2.3987		592.225	-15345.1	-2.1466		590.298	18914.3	2.1741		590.258	7.70178	0.0526		991.139	-33.1137	-1.711		605.009	19012.5	1.6242		589.082	-761.387	0.9009		584.908	629.757
1057.12	6.53056	1.646		1056.09	-6.96784	-0.885		1037.75	-7.33021	-0.909		1039.34	-7.11133	-1.635		1047.3	6.66389	1.38		517.775	-26897.7	-2.3952		592.876	-15338.3	-2.1456		590.93	18910.8	2.1724		590.899	7.69279	0.0523		992.231	-33.1003	-1.718		605.667	19015.3	1.623		589.713	-691.989	0.8996		585.534	629.61
1058.23	6.44982	1.631		1057.16	-6.92892	-0.881		1039.13	-7.3149	-0.907		1040.45	-7.11676	-1.534		1048.35	7.0044	1.364		518.425	-26884.7	-2.3929		593.512	-15333.6	-2.1456		591.559	18908.1	2.1699		591.536	7.69977	0.053		993.308	-33.1112	-1.742		606.324	19017.6	1.6243		590.348	-623.069	0.9033		586.164	630.209
1059.26	6.37664	1.628		1058.21	-6.90694	-0.891		1040.19	-7.30723	-0.919		1041.56	-7.1393	-1.41		1049.4	7.34221	1.407		519.131	-26871.6	-2.3909		594.14	-15330.2	-2.1461		592.196	18907	2.1699		592.193	7.70679	0.0553		994.375	-33.1047	-1.731		606.982	19020.9	1.6241		590.977	-554.899	0.9066		586.801	630.651
1060.39	6.30207	1.656		1059.26	-6.90003	-0.877		1041.24	-7.28774	-0.909		1042.64	-7.17155	-1.212		1050.88	7.66581	1.422		519.809	-26859.1	-2.3917		594.798	-15322.9	-2.1475		592.822	18907	2.1682		592.823	7.70782	0.0532		995.479	-33.0981	-1.722		607.64	19025.5	1.6233		591.61	-488.471	0.9058		587.44	632.251
1061.46	6.22847	1.631		1060.35	-6.89112	-0.884		1042.3	-7.27429	-0.896		1043.73	-7.20065	-1.076		1052.28	7.99185	1.4		520.442	-26844.3	-2.3939		595.438	-15318.5	-2.1472		593.449	18905.7	2.1669		593.452	7.72771	0.0519		996.549	-33.0738	-1.736		608.297	19030.5	1.621		592.238	-423.348	0.9073		588.072	635.192
1062.51	6.15624	1.656		1061.42	-6.89684	-0.776		1043.35	-7.25853	-0.892		1044.79	-7.19992	-0.936		1053.35	8.31855	1.422		521.142	-26830.7	-2.3934		596.081	-15315.3	-2.1477		594.082	18902.7	2.1673		594.083	7.7712	0.0552		997.618	-33.0517	-1.741		608.955	19034.8	1.6207		592.877	-359.662	0.9063		588.721	638.36
1063.92	6.08203	1.64		1062.47	-6.90274	-0.642		1044.78	-7.23757	-0.887		1045.84	-7.20616	-0.815		1054.4	8.6296	1.433		521.821	-26814.9	-2.3939		596.721	-15314.9	-2.1434		594.715	18899.1	2.1658		594.731	7.80134	0.0529		998.706	-33.017	-1.757		609.612	19037.5	1.6189		593.513	-297.503	0.9058		589.348	642.392
1065.05	6.01112	1.64		1063.52	-6.91384	-0.5		1045.5	-7.22828	-0.889		1046.94	-7.21156	-0.72		1055.55	8.92821	1.448		522.45	-26801	-2.3914		597.343	-15314.2	-2.1449		595.357	18897	2.1648		595.392	7.83245	0.0532		999.782	-32.9854	-1.752		610.27	19040.6	1.6184		594.149	-235.342	0.9065		589.978	646.79
1066.1	5.94126	1.645		1064.89	-6.93298	-0.328		1046.55	-7.21873	-0.907		1048.07	-7.20231	-0.608		1056.61	9.21313	1.46		523.086	-26789.1	-2.3914		597.985	-15312.9	-2.1461		595.994	18894.8	2.1655		596.033	7.86164	0.0524		1000.86	-32.9516	-1.713		610.927	19045.2	1.6174		594.793	-173.319	0.9053		590.608	651.06
1067.26	5.88343	1.648		1066.27	-6.95231	-0.188		1048.05	-7.21449	-0.906		1049.18	-7.17644	-0.496		1057.71	9.49272	1.434		523.726	-26777.1	-2.3922		598.638	-15312.8	-2.1464		596.638	18890.8	2.1631		596.672	7.8629	0.0502		1001.98	-32.9188	-1.742		611.585	19048.1	1.6177		595.429	-109.665	0.9045		591.243	656.406
1068.33	5.82812	1.657		1067.39	-6.98308	-0.077		1048.77	-7.21184	-0.899		1050.28	-7.1422	-0.418		1059.16	9.77398	1.45		524.366	-26765.7	-2.3916		599.267	-15312.8	-2.1468		597.288	18887.2	2.1644		597.318	7.86644	0.0525		1003.11	-32.8847	-1.747		612.242	19051.7	1.6189		596.068	-45.2086	0.9045		591.893	660.234
1069.38	5.77343	1.65		1068.45	-7.00494	0.029		1049.87	-7.20925	-0.902		1051.33	-7.13457	-0.34		1060.24	10.0427	1.471		525	-26753.9	-2.3946		599.902	-15313.8	-2.1489		597.924	18886	2.1647		597.938	7.8593	0.0516		1004.19	-32.8553	-1.741		612.9	19055.2	1.6198		596.715	19.3914	0.9007		592.524	662.865
1070.43	5.71792	1.639		1069.63	-7.03132	0.178		1050.96	-7.20458	-0.92		1052.43	-7.12189	-0.307		1061.29	10.2918	1.468		525.64	-26741.4	-2.3949		600.554	-15315	-2.1487		598.563	18884.8	2.161		598.57	7.833	0.0506		1005.27	-32.8203	-1.723		613.558	19059.1	1.6185		597.354	82.308	0.9007		593.16	664.96
1071.53	5.66084	1.629		1070.7	-7.0734	0.298		1052.02	-7.20852	-0.889		1053.82	-7.08842	-0.211		1062.34	10.5214	1.474		526.277	-26728.4	-2.3949		601.226	-15313.5	-2.149		599.207	18884.4	2.161		599.194	7.82711	0.0537		1006.34	-32.7881	-1.737		614.215	19063.2	1.6187		597.994	144.713	0.9038		593.787	666.035
1072.61	5.59365	1.665		1072.07	-7.10321	0.381		1053.13	-7.20862	-0.894		1055.19	-7.05792	-0.137		1063.48	10.7394	1.476		526.917	-26714.3	-2.3914		601.872	-15310.9	-2.1485		599.841	18883.3	2.1571		599.841	7.83179	0.0535		1007.41	-32.7605	-1.721		614.873	19065.3	1.6187		598.638	206.982	0.9012		594.419	667.195
1073.7	5.53416	1.622		1073.14	-7.13296	0.486		1054.19	-7.2083	-0.896		1056.31	-7.00214	-0.107		1064.55	10.9505	1.509		527.56	-26700.8	-2.3889		602.517	-15307.6	-2.1503		600.475	18881	2.1594		600.482	7.82002	0.0537		1008.49	-32.7174	-1.726		615.53	19066.1	1.619		599.282	270.817	0.903		595.047	667.676
1074.77	5.47549	1.677		1074.18	-7.15937	0.55		1055.24	-7.19934	-0.884		1057.4	-6.96328	-0.038		1065.7	11.1543	1.494		528.21	-26690.5	-2.3874		603.161	-15306.1	-2.1513		601.127	18878.7	2.1571		601.148	7.88919	0.0529		1009.56	-32.6655	-1.78		616.188	19066.8	1.6191		599.916	336.058	0.9043		595.682	666.024
1076.19	5.41965	1.661		1075.56	-7.19319	0.599		1056.4	-7.19187	-0.919		1058.78	-6.93403	0.004		1066.81	11.3476	1.497		528.846	-26680.5	-2.3874		603.804	-15306.6	-2.1531		601.766	18874	2.1604		601.779	7.84673	0.0496		1010.61	-32.609	-1.747		616.845	19068.3	1.6203		600.559	399.19	0.9035		596.334	664.276
1077.27	5.36332	1.639		1076.62	-7.19431	0.693		1057.49	-7.18411	-0.884		1059.85	-6.89402	0.027		1067.86	11.5308	1.484		529.488	-26669.6	-2.3871		604.443	-15307.9	-2.1541		602.409	18869.1	2.163		602.426	7.79365	0.0481		1011.66	-32.5476	-1.754		617.503	19071	1.6213		601.21	462.126	0.9054		596.996	662.682
1078.32	5.30505	1.656		1077.76	-7.20353	0.711		1058.55	-7.16779	-0.914		1060.9	-6.85334	0.062		1069.23	11.7123	1.511		530.141	-26659	-2.3856		605.111	-15306.5	-2.1553		603.054	18864.3	2.1642		603.067	7.80571	0.0507		1012.71	-32.4961	-1.744		618.16	19074.1	1.6218		601.841	526.107	0.9049		597.624	660.798
1079.42	5.24934	1.658		1079.14	-7.21048	0.761		1060	-7.15387	-0.896		1062	-6.79707	0.102		1070.3	11.8772	1.529		530.798	-26646.7	-2.3864		605.765	-15304.9	-2.1549		603.706	18861.4	2.1664		603.718	7.83609	0.0507		1013.77	-32.4324	-1.732		618.818	19075.7	1.6221		602.475	590.719	0.9018		598.256	659.411
1080.56	5.17833	1.679		1080.21	-7.20775	0.779		1060.72	-7.14879	-0.909		1063.09	-6.72059	0.121		1071.4	12.0349	1.532		531.44	-26633.6	-2.3824		606.398	-15306.2	-2.1551		604.344	18857.8	2.1688		604.355	7.82092	0.0499		1014.84	-32.3663	-1.749		619.476	19076	1.6194		603.119	655.982	0.9031		598.885	658.688
1081.63	5.12226	1.655		1081.26	-7.19271	0.845		1061.77	-7.14262	-0.92		1064.48	-6.64961	0.141		1072.78	12.1822	1.546		532.079	-26619.9	-2.3755		607.044	-15305.6	-2.1543		604.989	18853.2	2.1731		604.993	7.82283	0.0492		1015.89	-32.2842	-1.742		620.133	19075.7	1.6194		603.745	717.019	0.9033		599.52	658.336
1082.72	5.06635	1.66		1082.31	-7.18385	0.875		1062.82	-7.14471	-0.906		1065.6	-6.57922	0.194		1073.87	12.3076	1.542		532.771	-26606.4	-2.3625		607.679	-15302.6	-2.1579		605.631	18849	2.1738		605.616	7.83858	0.0459		1016.99	-32.2123	-1.742		620.791	19076.1	1.6172		604.396	776.045	0.9025		600.148	657.095
1083.77	5.00935	1.655		1083.41	-7.15181	0.901		1064.25	-7.13238	-0.894		1066.75	-6.52326	0.215		1074.92	12.424	1.536		533.463	-26593.7	-2.3428		608.305	-15298.7	-2.1581		606.261	18846.1	2.1766		606.249	7.83766	0.0444		1018.07	-32.14	-1.754		621.448	19078.8	1.6112		605.034	833.77	0.9051		601.771	654.474
1085.19	4.94844	1.642		1084.48	-7.10654	0.926		1064.99	-7.12227	-0.899		1067.84	-6.45681	0.217		1075.97	12.5237	1.554		534.153	-26576.3	-2.3137		608.957	-15295.8	-2.1591		606.893	18843	2.1751		606.873	7.82373	0.0424		1019.14	-32.0665	-1.757		622.106	19078.9	1.6015		605.688	891.185	0.9026		602.407	653.179
1086.32	4.90151	1.674		1085.58	-7.07428	0.954		1066.06	-7.11339	-0.917		1068.92	-6.36945	0.257		1077.02	12.6179	1.554		534.845	-26557.1	-2.2737		609.597	-15291.3	-2.1609		607.516	18839.1	2.1811		607.521	7.85147	0.0432		1020.19	-31.9806	-1.761		622.763	19076.3	1.5835		606.325	949.567	0.9025		603.03	651.504
1087.37	4.85107	1.649		1086.97	-7.00963	0.961		1067.11	-7.10748	-0.879		1070.31	-6.25828	0.257		1078.16	12.7071	1.551		535.546	-26538.9	-2.2249		610.242	-15285.6	-2.1602		608.155	18836.1	2.1813		608.144	7.8217	0.0467		1021.24	-31.8997	-1.762		623.421	19072.7	1.5555		606.964	1008.01	0.9025		603.663	651.372
1088.47	4.79228	1.663		1088.03	-6.92731	0.971		1068.16	-7.09513	-0.895		1071.4	-6.1784	0.272		1079.22	12.7885	1.544		536.247	-26517.6	-2.1657		610.878	-15279.5	-2.1597		608.807	18834	2.1817		608.785	7.8251	0.0485		1022.29	-31.8131	-1.764		624.079	19067	1.5229		607.597	1066.25	0.9015		604.295	652.485
1089.88	4.73526	1.664		1089.08	-6.81867	1.007		1069.25	-7.08835	-0.899		1072.46	-6.07926	0.31		1080.6	12.8548	1.567		536.951	-26493.4	-2.0939		611.512	-15271.9	-2.1572		609.466	18831.2	2.1797		609.433	7.92305	0.0492		1023.34	-31.735	-1.741		624.736	19056.3	1.4845		608.241	1125.9	0.9045		604.928	654.719
1091.01	4.67761	1.651		1090.13	-6.69529	1.025		1070.32	-7.08293	-0.902		1073.57	-5.99871	0.302		1081.66	12.9081	1.575		537.66	-26469.2	-2.0145		612.15	-15264	-2.1577		610.101	18829.2	2.1787		610.078	7.93388	0.0474		1024.44	-31.6492	-1.737		625.394	19041.9	1.4402		608.864	1186.26	0.9091		605.579	658.337
1092.38	4.6169	1.656		1091.18	-6.56826	1.049		1071.37	-7.06692	-0.907		1074.63	-5.91117	0.313		1082.75	12.9576	1.582		538.356	-26446.9	-1.9275		612.8	-15255.8	-2.158		610.733	18828.6	2.1764		610.701	7.92161	0.049		1025.62	-31.5606	-1.749		626.051	19024.9	1.3869		609.504	1247.45	0.9109		606.206	663.9
1093.45	4.55578	1.679		1092.31	-6.43512	1.055		1072.42	-7.05932	-0.932		1075.68	-5.78998	0.305		1083.82	12.9912	1.587		539.017	-26422.1	-1.836		613.44	-15250.9	-2.1595		611.388	18827.1	2.1768		611.353	7.96421	0.0492		1026.68	-31.4764	-1.77		626.709	19005.3	1.3247		610.141	1307.54	0.9092		606.845	671.162
1094.5	4.49969	1.686		1093.7	-6.29519	1.087		1073.83	-7.04236	-0.891		1076.73	-5.67928	0.34		1084.87	13.0132	1.582		539.646	-26393.5	-1.7397		614.086	-15246.7	-2.1587		612.024	18823.1	2.1776		611.992	7.95701	0.052		1027.04	-31.3962	-1.767		627.366	18982.8	1.2546		610.761	1367.52	0.9112		607.472	679.282
1095.55	4.45321	1.663		1095.08	-6.15263	1.078		1074.91	-7.03185	-0.927		1077.83	-5.57598	0.371		1085.92	13.0162	1.571		540.345	-26363.1	-1.6426		614.728	-15243.5	-2.1597		612.667	18819.8	2.1792		612.629	7.9498	0.0515		1028.79	-31.3055	-1.749		628.024	18956.8	1.1828		611.422	1426.89	0.9112		608.106	687.997
1096.97	4.404	1.676		1096.19	-6.00071	1.113		1076.3	-7.03047	-0.909		1079.22	-5.48666	0.371		1087.33	13.0054	1.591		541.009	-26330.9	-1.5454		615.377	-15237	-2.1567		613.309	18816.9	2.1805		613.273	7.94072	0.0517		1029.87	-31.2194	-1.736		628.681	18926.8	1.106		612.057	1483.21	0.9116		608.724	698.601
1098.05	4.35678	1.668		1097.29	-5.82786	1.128		1077.39	-7.02907	-0.91		1080.33	-5.39208	0.404		1088.41	12.9948	1.62		541.652	-26296.1	-1.4518		616.013	-15227.4	-2.1536		613.938	18813.3	2.1785		613.933	7.90178	0.0529		1030.94	-31.151	-1.769		629.339	18893.8	1.0307		612.7	1536.65	0.9116		609.358	712.018
1099.44	4.31401	1.655		1097.99	-5.64165	1.14		1078.78	-7.0237	-0.897		1081.38	-5.30611	0.389		1089.46	12.989	1.599		542.287	-26259.4	-1.3593		616.644	-15215.9	-2.1536		614.574	18808.8	2.1773		614.557	7.88186	0.0512		1031.99	-31.0724	-1.754		629.997	18855.8	0.9585		613.343	1589.32	0.9122		609.988	725.757
1100.52	4.27584	1.686		1099.49	-5.439	1.161		1079.86	-7.01558	-0.917		1082.43	-5.19737	0.384		1090.51	12.9779	1.615		542.932	-26219	-1.2714		617.302	-15204.7	-2.1547		615.231	18805.4	2.1768		615.191	7.86116	0.0519		1033.1	-30.992	-1.741		630.654	18812.1	0.8855		613.989	1642.71	0.9145		610.62	743.294
1101.57	4.22654	1.685		1100.64	-5.21609	1.156		1080.93	-7.00363	-0.917		1083.56	-5.05989	0.394		1091.56	12.9555	1.587		543.58	-26176	-1.1903		617.934	-15196.1	-2.1546		615.876	18801.5	2.1778		615.816	7.85066	0.0501		1034.21	-30.9108	-1.744		631.312	18763.6	0.8127		614.627	1696.95	0.9118		611.258	764.294
1102.62	4.18078	1.706		1101.75	-5.00746	1.161		1082	-6.99243	-0.907		1084.62	-4.92497	0.407		1092.66	12.9348	1.605		544.288	-26132.5	-1.1124		618.572	-15190	-2.1549		616.521	18795.8	2.1793		616.473	7.86435	0.0501		1035.34	-30.8233	-1.782		631.969	18710.5	0.7395		615.27	1751.31	0.9126		611.89	786.825
1103.99	4.12736	1.673		1102.84	-4.79391	1.158		1083.39	-6.9799	-0.899		1085.67	-4.80365	0.422		1093.72	12.8979	1.594		544.938	-26087.9	-1.0342		619.217	-15183.3	-2.1534		617.157	18790.2	2.1811		617.119	7.85412	0.051		1036.42	-30.7367	-1.746		632.627	18653.6	0.6727		615.916	1805.84	0.9116		612.54	809.249
1105.38	4.07783	1.685		1103.91	-4.55087	1.153		1084.47	-6.97297	-0.912		1086.72	-4.67625	0.399		1094.77	12.8559	1.599		545.578	-26043.7	-0.9616		619.844	-15177.2	-2.1517		617.799	18786	2.1806		617.758	7.85417	0.0523		1037.5	-30.6478	-1.764		633.284	18593.9	0.6072		616.556	1859.82	0.909		613.169	834.599
1106.45	4.02342	1.679		1104.96	-4.31057	1.224		1085.56	-6.96559	-0.892		1087.77	-4.54695	0.401		1095.82	12.8084	1.612		546.211	-25997.8	-0.8936		620.491	-15171.6	-2.149		618.435	18781.7	2.1813		618.383	7.85361	0.0515		1038.6	-30.569	-1.751		633.942	18528.3	0.5418		617.201	1913	0.9065		613.795	862.224
1107.85	3.97765	1.651		1106.01	-4.06155	1.184		1086.65	-6.96326	-0.912		1088.89	-4.43221	0.434		1097.24	12.7642	1.622		546.847	-25949.4	-0.8278		621.146	-15165.3	-2.1465		619.076	18776	2.1808		619.035	7.82704	0.0519		1039.68	-30.479	-1.746		634.6	18460.9	0.4807		617.832	1966.58	0.9073		614.424	891.359
1109.25	3.92893	1.657		1107.11	-3.79305	1.217		1087.94	-6.95744	-0.907		1090.01	-4.2977	0.439		1098.32	12.7232	1.637		547.49	-25897.7	-0.7657		621.803	-15157.6	-2.1462		619.719	18772.1	2.1815		619.67	7.77838	0.0537		1040.75	-30.4105	-1.754		635.257	18388.4	0.4206		618.47	2017.19	0.9094		615.06	921.778
1110.32	3.87902	1.685		1108.49	-3.5186	1.229		1089	-6.95832	-0.907		1091.16	-4.17331	0.449		1099.39	12.688	1.609		548.116	-25844.5	-0.7076		622.433	-15150.6	-2.1483		620.354	18767.9	2.1808		620.293	7.7607	0.0513		1041.8	-30.3072	-1.764		635.915	18315	0.3641		619.111	2067.14	0.9062		615.71	953.32
1111.37	3.83485	1.656		1109.58	-3.25529	1.235		1090.53	-6.95859	-0.92		1092.25	-4.03754	0.451		1100.46	12.6448	1.627		548.754	-25790.2	-0.6516		623.062	-15143.8	-2.1478		621	18762.2	2.1822		620.922	7.75768	0.0523		1042.92	-30.2354	-1.769		636.572	18237.8	0.3065		619.751	2118.4	0.9087		616.344	985.213
1112.79	3.78375	1.677		1110.69	-2.99203	1.251		1091.3	-6.96336	-0.917		1093.32	-3.91041	0.444		1101.55	12.6092	1.62		549.395	-25732.4	-0.5971		623.699	-15137.6	-2.1473		621.638	18755.4	2.183		621.567	7.72159	0.0559		1044.04	-30.1608	-1.742		637.23	18155.9	0.2538		620.394	2168.38	0.9046		616.976	1018.18
1113.87	3.73005	1.668		1111.74	-2.72161	1.227		1092.67	-6.97016	-0.922		1094.37	-3.78445	0.454		1102.93	12.5516	1.615		550.026	-25671.9	-0.5441		624.342	-15131	-2.1461		622.275	18749.2	2.1847		622.195	7.74059	0.056		1045.09	-30.1064	-1.761		637.887	18069.8	0.205		621.017	2217.59	0.9079		617.607	1052.06
1114.92	3.6798	1.652		1112.84	-2.46187	1.244		1094.05	-6.98508	-0.889		1095.57	-3.66302	0.462		1103.99	12.4898	1.627		550.672	-25609	-0.4914		624.985	-15124.4	-2.146		622.92	18744.5	2.1845		622.829	7.75515	0.0586		1046.18	-30.0387	-1.754		638.545	17979.2	0.1569		621.673	2265.96	0.9068		618.237	1087.5
1115.97	3.64049	1.677		1114.23	-2.18504	1.271		1095.58	-6.99257	-0.91		1096.64	-3.52757	0.49		1105.12	12.4297	1.644		551.315	-25542.2	-0.443		625.641	-15120.2	-2.148		623.572	18737.4	2.184		623.484	7.70416	0.0551		1047.24	-29.969	-1.774		639.202	17885.1	0.1108		622.324	2315.64	0.9065		618.864	1124.93
1117.02	3.598	1.665		1115.3	-1.89065	1.251		1096.3	-6.99703	-0.897		1097.69	-3.38273	0.49		1106.19	12.3636	1.619		551.943	-25471.9	-0.394		626.268	-15113.5	-2.1472		624.232	18729.5	2.1817		624.11	7.71	0.0543		1048.29	-29.9033	-1.739		639.86	17789.5	0.068		622.96	2366.38	0.9131		619.499	1164.87
1118.43	3.5547	1.675		1116.4	-1.6024	1.274		1097.4	-7.00316	-0.927		1098.78	-3.19813	0.483		1107.62	12.308	1.647		552.583	-25401.4	-0.3468		626.9	-15108.1	-2.1459		624.87	18721.5	2.1812		624.745	7.73593	0.0551		1049.34	-29.8315	-1.759		640.518	17693.1	0.0317		623.589	2417.36	0.9138		620.129	1207.16
1119.52	3.50819	1.667		1117.51	-1.28853	1.304		1098.47	-7.00857	-0.91		1099.86	-2.99334	0.495		1108.34	12.2426	1.648		553.204	-25330.6	-0.3052		627.563	-15102.8	-2.1454		625.51	18714.1	2.1819		625.378	7.67928	0.0536		1050.46	-29.7642	-1.756		641.175	17594.5	-0.0084		624.22	2467.92	0.9135		620.759	1251.39
1120.9	3.46314	1.682		1118.67	-0.954003	1.299		1099.52	-7.01032	-0.922		1101.25	-2.80672	0.507		1109.52	12.1708	1.615		553.838	-25258.9	-0.2585		628.213	-15096.7	-2.1462		626.15	18707.7	2.1809		626.012	7.69379	0.0531		1051.55	-29.6896	-1.757		641.833	17492.9	-0.0479		624.859	2517.7	0.9127		621.39	1296.97
1121.97	3.42166	1.696		1120.05	-0.612899	1.266		1100.57	-7.02242	-0.851		1102.32	-2.61522	0.5		1110.64	12.0983	1.642		554.546	-25185.3	-0.2169		628.872	-15090.6	-2.1462		626.781	18700	2.1829		626.645	7.71552	0.0538		1052.62	-29.629	-1.759		642.49	17389.5	-0.0845		625.508	2565.43	0.9162		622.023	1345.98
1123.02	3.38016	1.673		1121.44	-0.246873	1.289		1101.94	-7.03512	-0.788		1103.37	-2.41324	0.502		1112.06	12.0246	1.671		555.216	-25109.5	-0.1765		629.508	-15082.9	-2.1476		627.413	18693.7	2.1807		627.272	7.71874	0.0523		1053.69	-29.5602	-1.76		643.148	17283.2	-0.1195		626.136	2611.4	0.9167		622.676	1397.53
1124.07	3.34232	1.681		1122.52	0.12401	1.279		1103	-7.05171	-0.631		1104.42	-2.22583	0.52		1113.54	11.9456	1.663		555.854	-25031.8	-0.1367		630.194	-15074.3	-2.1485		628.05	18687.7	2.1789		627.923	7.64224	0.0478		1054.77	-29.5003	-1.762		643.805	17174.5	-0.1553		626.78	2656.74	0.9185		623.305	1451.54
1125.12	3.29343	1.685		1123.59	0.495302	1.299		1104.14	-7.06231	-0.52		1105.52	-2.05423	0.528		1114.64	11.8614	1.635		556.506	-24952.2	-0.1002		630.829	-15066	-2.1523		628.693	18682.8	2.1787		628.546	7.66086	0.0487		1055.88	-29.4409	-1.744		644.463	17064.2	-0.1892		627.429	2700.89	0.9179		623.939	1509.48
1126.22	3.24692	1.7		1124.76	0.865956	1.281		1105.56	-7.06825	-0.419		1106.64	-1.88043	0.515		1116.04	11.7665	1.645		557.146	-24868.2	-0.0622		631.462	-15056.1	-2.1511		629.334	18679.2	2.1767		629.19	7.6394	0.0482		1056.95	-29.3688	-1.765		645.12	16950.8	-0.2214		628.061	2744.93	0.9179		624.568	1569.45
1127.28	3.19998	1.704		1125.87	1.2454	1.317		1106.3	-7.08043	-0.348		1107.78	-1.67931	0.492		1117.11	11.6693	1.645		557.788	-24781.4	-0.0276		632.11	-15045.4	-2.1494		629.993	18674.7	2.1759		629.844	7.63543	0.051		1058.04	-29.3009	-1.755		645.778	16834.8	-0.2575		628.703	2789.69	0.9204		625.202	1632.7
1128.33	3.15691	1.69		1127.26	1.62529	1.294		1107.4	-7.10026	-0.275		1108.85	-1.48879	0.518		1118.52	11.5811	1.675		558.428	-24693.9	0.0055		632.752	-15034.2	-2.1539		630.642	18671.5	2.1777		630.482	7.6576	0.0505		1059.11	-29.2315	-1.784		646.436	16716.4	-0.2906		629.345	2836.41	0.9191		625.836	1700.14
1129.71	3.11664	1.7		1128.64	2.01612	1.317		1108.49	-7.11551	-0.199		1109.95	-1.32058	0.515		1119.6	11.4918	1.65		559.059	-24605.6	0.0386		633.387	-15023.9	-2.1582		631.304	18668	2.1764		631.11	7.65892	0.0493		1060.16	-29.1597	-1.751		647.093	16595.2	-0.3246		629.996	2882.78	0.9181		626.466	1769.72
1131.09	3.07102	1.685		1129.8	2.41631	1.319		1109.56	-7.13268	-0.138		1111.01	-1.15582	0.538		1120.65	11.4045	1.665		559.698	-24516.5	0.0743		634.032	-15016	-2.1615		631.939	18662.8	2.1752		631.761	7.60982	0.0498		1061.26	-29.0882	-1.782		647.751	16469.4	-0.3564		630.639	2929.05	0.9193		627.096	1841.37
1132.16	3.02699	1.687		1130.93	2.81474	1.314		1110.61	-7.15218	-0.067		1112.06	-1.00707	0.52		1121.7	11.3204	1.653		560.349	-24424.4	0.0984		634.66	-15007.6	-2.1615		632.574	18657.7	2.1757		632.385	7.58864	0.0491		1062.33	-29.0216	-1.757		648.408	16340.8	-0.3815		631.267	2976.5	0.9211		627.729	1917.2
1133.25	2.98645	1.685		1132.02	3.21384	1.324		1112.08	-7.17516	-0.019		1113.11	-0.831474	0.508		1122.76	11.2399	1.633		560.987	-24331.9	0.1277		635.3	-14998.7	-2.1622		633.223	18652.1	2.175		633.026	7.58317	0.0489		1063.38	-28.9545	-1.757		649.066	16208.3	-0.4097		631.9	3024.6	0.9183		628.36	1994.55
1134.32	2.94569	1.689		1133.39	3.59368	1.327		1113.16	-7.18915	0.041		1114.21	-0.648009	0.53		1124.2	11.1618	1.651		561.629	-24236.4	0.1567		635.944	-14991.5	-2.1631		633.862	18648.9	2.175		633.651	7.56776	0.0504		1064.43	-28.893	-1.755		649.723	16074.3	-0.4357		632.519	3072.08	0.9172		628.993	2073.68
1135.49	2.90525	1.662		1134.5	3.96769	1.34		1114.88	-7.18182	0.092		1115.29	-0.474913	0.555		1124.94	11.0812	1.678		562.269	-24136.6	0.1831		636.587	-14984.7	-2.1609		634.494	18647.2	2.1765		634.286	7.53912	0.0523		1065.48	-28.8552	-1.759		650.381	15936.7	-0.4607		633.154	3118.17	0.9152		629.645	2154.27
1136.88	2.87229	1.664		1135.56	4.34775	1.296		1115.62	-7.18018	0.141		1116.36	-0.296781	0.548		1126.34	10.9987	1.651		562.924	-24035.3	0.213		637.231	-14978.1	-2.1569		635.15	18644.1	2.176		634.912	7.47674	0.0524		1066.54	-28.8082	-1.767		651.039	15796	-0.4893		633.794	3162.49	0.9137		630.279	2236.93
1137.95	2.83627	1.692		1136.61	4.7216	1.347		1116.72	-7.17837	0.169		1117.45	-0.118144	0.525		1127.42	10.9174	1.659		563.556	-23935	0.239		637.866	-14970.3	-2.1577		635.779	18639.6	2.178		635.552	7.45128	0.0521		1067.63	-28.7464	-1.757		651.696	15656.3	-0.5154		634.432	3205.26	0.9132		630.91	2322.6
1139	2.81207	1.684		1137.67	5.11137	1.311		1117.8	-7.1653	0.218		1118.57	0.033455	0.54		1128.47	10.8229	1.676		564.192	-23831.7	0.2635		638.507	-14962.9	-2.1576		636.415	18635.9	2.1813		636.177	7.46494	0.0521		1068.7	-28.6817	-1.744		652.354	15514.4	-0.5376		635.053	3249.42	0.9115		631.531	2411.05
1140.37	2.7848	1.695		1138.81	5.47035	1.337		1119.34	-7.15904	0.256		1119.66	0.178723	0.533		1129.52	10.7329	1.683		564.831	-23728.7	0.2859		639.14	-14955.5	-2.1538		637.067	18632.1	2.1831		636.825	7.44039	0.0526		1069.81	-28.6212	-1.752		653.011	15371.7	-0.5642		635.709	3294.15	0.9121		632.174	2502.51
1141.44	2.76913	1.677		1139.88	5.84281	1.33		1120.06	-7.14101	0.279		1121.06	0.344198	0.559		1130.62	10.6533	1.66		565.471	-23626.3	0.3091		639.79	-14948.9	-2.1497		637.691	18627.7	2.1842		637.467	7.40816	0.053		1070.86	-28.5638	-1.77		653.669	15220	-0.5869		636.342	3338.11	0.9139		632.807	2595.04
1142.49	2.74593	1.692		1141	6.19678	1.368		1121.11	-7.12874	0.294		1122.14	0.516495	0.538		1132.04	10.5651	1.678		566.11	-23521.3	0.3312		640.462	-14941.7	-2.1482		638.327	18625.5	2.1849		638.098	7.44647	0.0543		1071.98	-28.5065	-1.767		654.326	15062.8	-0.6093		636.979	3381.97	0.9137		633.44	2689.91
1143.94	2.72999	1.709		1142.07	6.5451	1.337		1122.16	-7.10961	0.317		1123.23	0.670198	0.553		1133.11	10.4772	1.677		566.76	-23413.9	0.3548		641.113	-14934.4	-2.1474		638.958	18623.2	2.1827		638.736	7.47571	0.0558		1073.09	-28.4379	-1.732		654.984	14901.4	-0.6342		637.6	3423.94	0.9129		634.093	2788.95
1145.03	2.706	1.696		1143.22	6.88912	1.335		1123.25	-7.08054	0.358		1124.31	0.801047	0.558		1134.24	10.3865	1.689		567.392	-23303.9	0.3788		641.755	-14925.7	-2.1474		639.598	18621.6	2.1851		639.387	7.53844	0.056		1074.16	-28.3713	-1.764		655.641	14737.9	-0.6549		638.244	3466.11	0.9154		634.727	2892.21
1146.08	2.67476	1.676		1144.26	7.2225	1.329		1124.31	-7.04458	0.383		1125.7	0.931222	0.561		1135.3	10.2973	1.676		568.029	-23191.4	0.3988		642.385	-14918.1	-2.1455		640.236	18620.8	2.1856		640.027	7.54624	0.0562		1075.23	-28.316	-1.757		656.299	14573.2	-0.6763		638.877	3508.19	0.9134		635.358	2998.02
1147.13	2.64035	1.703		1145.36	7.54906	1.322		1125.37	-7.0112	0.396		1126.81	1.06667	0.568		1136.4	10.2095	1.673		568.665	-23076.6	0.4202		643.022	-14910.7	-2.1462		640.872	18621.5	2.1847		640.669	7.53441	0.0552		1076.31	-28.2523	-1.765		656.957	14406.8	-0.6949		639.514	3549.73	0.9142		635.99	3105.83
1148.57	2.61015	1.704		1146.44	7.86167	1.365		1126.41	-6.96635	0.408		1127.96	1.2016	0.555		1137.47	10.1228	1.698		569.307	-22960.6	0.4414		643.666	-14902.7	-2.1505		641.512	18622.4	2.1839		641.313	7.56823	0.0518		1077.38	-28.1833	-1.767		657.614	14235.5	-0.7144		640.156	3591.56	0.9144		636.623	3215.04
1149.28	2.57531	1.693		1147.87	8.15367	1.34		1127.51	-6.91727	0.419		1129.01	1.36736	0.563		1138.52	10.0331	1.664		569.945	-22842.4	0.4613		644.301	-14893.7	-2.1509		642.164	18621.8	2.1816		641.966	7.6082	0.0523		1078.43	-28.1093	-1.777		658.272	14058.8	-0.731		640.811	3635.06	0.9159		637.276	3326.13
1150.35	2.55091	1.703		1149.01	8.44466	1.376		1128.64	-6.86752	0.446		1130.06	1.52078	0.565		1139.89	9.94478	1.701		570.573	-22724.6	0.4807		644.942	-14885.3	-2.1512		642.802	18620.9	2.1796		642.625	7.67628	0.0497		1079.48	-28.0454	-1.784		658.929	13876.6	-0.7481		641.43	3678.73	0.9191		637.909	3439.54
1151.76	2.52498	1.676		1150.4	8.74566	1.393		1130.02	-6.80583	0.485		1131.23	1.65339	0.543		1141.31	9.84998	1.673		571.203	-22606.6	0.5004		645.593	-14874	-2.1507		643.432	18619.6	2.178		643.247	7.71471	0.0497		1080.53	-27.9556	-1.782		659.587	13691.6	-0.763		642.07	3720.4	0.9155		638.543	3555.42
1152.85	2.49754	1.703		1151.34	9.02459	1.35		1131.41	-6.75166	0.482		1132.3	1.78016	0.571		1142.01	9.767	1.673		571.831	-22488.9	0.5201		646.217	-14863.8	-2.1515		644.054	18619.2	2.1764		643.892	7.73127	0.051		1081.59	-27.8947	-1.77		660.244	13506.1	-0.7789		642.721	3761.87	0.9155		639.172	3674.64
1153.9	2.46941	1.686		1153.08	9.29631	1.357		1132.47	-6.68708	0.515		1133.45	1.93582	0.569		1143.06	9.69519	1.684		572.467	-22368.8	0.5373		646.862	-14853.8	-2.152		644.697	18618.7	2.1757		644.543	7.7957	0.0515		1082.64	-27.8336	-1.782		660.902	13319.7	-0.7968		643.36	3801.94	0.915		639.804	3795.08
1154.95	2.43929	1.691		1154.19	9.57748	1.36		1133.57	-6.6111	0.487		1134.54	2.09641	0.563		1144.11	9.62934	1.674		573.092	-22245.4	0.5546		647.508	-14844.4	-2.1551		645.348	18618.4	2.1764		645.183	7.79835	0.0502		1083.73	-27.7805	-1.792		661.56	13130.8	-0.8101		643.997	3840.81	0.9157		640.436	3918.41
1156	2.40291	1.68		1155.24	9.84956	1.363		1134.64	-6.52476	0.527		1135.6	2.23979	0.578		1145.56	9.56953	1.679		573.728	-22119	0.5703		648.144	-14836.8	-2.1531		645.987	18618.2	2.176		645.806	7.78618	0.053		1084.81	-27.7224	-1.772		662.217	12938.1	-0.8279		644.643	3878.73	0.9193		641.069	4043.52
1157.05	2.36229	1.706		1156.34	10.1078	1.373		1135.69	-6.43631	0.527		1136.66	2.38807	0.573		1146.34	9.50548	1.701		574.353	-21992.7	0.5874		648.791	-14829.5	-2.1537		646.631	18617.3	2.1772		646.432	7.79472	0.0507		1085.86	-27.6502	-1.764		662.875	12739.9	-0.8443		645.272	3916.97	0.9206		641.703	4169.58
1158.5	2.32326	1.696		1157.72	10.3405	1.363		1136.74	-6.34367	0.522		1137.71	2.53291	0.578		1147.41	9.44267	1.68		574.992	-21864.2	0.6045		649.507	-14822.4	-2.1543		647.272	18617	2.1769		647.072	7.84153	0.0477		1086.91	-27.5828	-1.774		663.532	12537.4	-0.8623		645.906	3955.46	0.9234		642.338	4296.74
1159.89	2.28998	1.69		1158.84	10.5624	1.357		1137.88	-6.2425	0.555		1138.81	2.66196	0.576		1148.55	9.38611	1.704		575.644	-21732	0.6201		650.134	-14815.6	-2.154		647.914	18616.3	2.18		647.716	7.9293	0.05		1088.01	-27.5226	-1.792		664.19	12333.1	-0.8796		646.536	3994.87	0.9232		642.99	4427.42
1161	2.2563	1.701		1159.94	10.8033	1.391		1138.99	-6.13473	0.575		1139.87	2.80589	0.581		1149.69	9.31709	1.701		576.274	-21595.6	0.6354		650.755	-14811.6	-2.1533		648.553	18617.1	2.1795		648.354	7.92357	0.0488		1089.06	-27.4634	-1.785		664.847	12127.2	-0.8971		647.167	4032.95	0.9228		643.619	4560.3
1162.1	2.23459	1.691		1160.99	11.0263	1.375		1140.09	-6.02312	0.6		1141	2.93893	0.573		1150.77	9.24637	1.704		576.911	-21455.2	0.6529		651.4	-14808.4	-2.1561		649.191	18617.1	2.1785		648.992	7.90503	0.0489		1090.11	-27.4011	-1.79		665.505	11919.7	-0.9115		647.8	4070.59	0.916		644.252	4694.45
1163.85	2.21422	1.686		1162.08	11.2146	1.375		1141.5	-5.9029	0.593		1142.38	3.06047	0.576		1151.84	9.18353	1.691		577.551	-21309.5	0.6693		652.043	-14805.2	-2.1602		649.843	18616.3	2.1798		649.617	7.89123	0.0481		1091.23	-27.3528	-1.779		666.162	11708.9	-0.9271		648.433	4107.61	0.9193		644.883	4830.49
1164.2	2.19116	1.686		1163.15	11.3936	1.38		1142.94	-5.78458	0.621		1143.47	3.17177	0.601		1152.93	9.11995	1.673		578.189	-21161.5	0.6829		652.672	-14802.1	-2.1624		650.479	18613.1	2.1813		650.257	7.89748	0.0481		1092.3	-27.2857	-1.759		666.82	11493.7	-0.9437		649.084	4146.2	0.9185		645.52	4968.55
1165.35	2.16466	1.698		1164.24	11.5536	1.365		1143.66	-5.65487	0.62		1144.55	3.30395	0.586		1153.98	9.05117	1.685		578.885	-21015.4	0.7003		653.306	-14802.2	-2.1629		651.111	18609.1	2.1852		650.909	7.97854	0.0456		1093.4	-27.2177	-1.785		667.478	11277.2	-0.9556		649.714	4184.48	0.9208		646.147	5109.77
1166.55	2.1443	1.711		1165.36	11.7044	1.382		1144.74	-5.52479	0.638		1145.67	3.43325	0.568		1155.03	8.97931	1.711		579.555	-20865.8	0.7125		653.956	-14805.1	-2.1616		651.742	18606	2.1864		651.538	8.04432	0.0443		1094.45	-27.1461	-1.765		668.135	11057.9	-0.9727		650.354	4222.13	0.9206		646.78	5255.64
1167.62	2.12391	1.693		1166.73	11.8454	1.38		1146.15	-5.37819	0.641		1146.81	3.55197	0.586		1156.45	8.91406	1.712		580.197	-20710.5	0.7262		654.594	-14809.4	-2.1629		652.373	18602.9	2.1816		652.171	8.04547	0.0397		1095.52	-27.1114	-1.784		668.793	10833.3	-0.9852		650.975	4259.55	0.9198		647.436	5402.08
1168.7	2.10502	1.681		1167.84	12.0027	1.362		1147.23	-5.22904	0.647		1147.88	3.65231	0.603		1157.84	8.8509	1.705		580.846	-20551.8	0.7376		655.229	-14814.1	-2.1621		653.047	18599.4	2.1801		652.802	8.02964	0.0405		1096.57	-27.0621	-1.766		669.45	10607.3	-0.9963		651.607	4295.24	0.9201		648.086	5549.08
1169.77	2.09415	1.711		1169.23	12.1649	1.345		1148.28	-5.07804	0.666		1148.98	3.75898	0.581		1158.96	8.78011	1.72		581.485	-20390.2	0.7485		655.859	-14818.5	-2.1618		653.694	18595.7	2.1814		653.449	8.00639	0.0412		1097.65	-27.0002	-1.807		670.108	10380.2	-1.0071		652.257	4332.12	0.9172		648.714	5697.78
1170.82	2.08135	1.681		1170.31	12.3011	1.388		1149.68	-4.91404	0.669		1150.37	3.87925	0.619		1160.09	8.71483	1.749		582.121	-20227.7	0.7593		656.508	-14824.2	-2.1591		654.344	18593.7	2.1776		654.093	8.03135	0.0417		1098.7	-26.9438	-1.759		670.765	10149.9	-1.0174		652.879	4366.28	0.9177		649.352	5849.48
1171.87	2.06218	1.678		1171.38	12.4433	1.413		1150.38	-4.74337	0.666		1151.43	4.01386	0.607		1161.52	8.64759	1.713		582.814	-20063.7	0.7697		657.148	-14831.2	-2.1599		654.994	18592.3	2.1791		654.748	8.11873	0.0435		1099.75	-26.8928	-1.78		671.423	9915.72	-1.0295		653.522	4399.43	0.9174		649.985	6002
1173.29	2.03892	1.675		1172.43	12.5759	1.387		1151.99	-4.57341	0.689		1152.48	4.15958	0.593		1162.6	8.57964	1.719		583.506	-19897.3	0.78		657.799	-14835.1	-2.1566		655.653	18590.7	2.1781		655.375	8.11262	0.045		1100.8	-26.8323	-1.777		672.081	9678.49	-1.0428		654.175	4432.75	0.9242		650.616	6155.65
1174.38	2.01735	1.688		1173.48	12.7178	1.37		1153.08	-4.39897	0.677		1153.53	4.29026	0.578		1163.65	8.51409	1.708		584.164	-19726.9	0.7926		658.435	-14837.8	-2.1545		656.294	18587.5	2.1751		656.014	8.10886	0.0436		1101.85	-26.7514	-1.789		672.738	9435.88	-1.0547		654.833	4466.25	0.9245		651.255	6311.76
1175.49	2.00163	1.698		1174.53	12.8544	1.398		1154.47	-4.21973	0.687		1154.63	4.40811	0.606		1164.7	8.43997	1.699		584.796	-19554.9	0.8047		659.082	-14841.5	-2.1531		656.917	18584.3	2.1752		656.641	8.10333	0.0435		1102.95	-26.6938	-1.784		673.396	9188.26	-1.0653		655.475	4500.86	0.9256		651.887	6469.62
1176.56	1.98983	1.673		1175.58	12.9625	1.395		1155.23	-4.03381	0.707		1155.69	4.50258	0.591		1165.79	8.36826	1.708		585.437	-19382.3	0.8128		659.724	-14842.9	-2.1546		657.547	18581.3	2.1685		657.273	8.07159	0.0445		1104.08	-26.6411	-1.787		674.053	8937.27	-1.0758		656.107	4535.97	0.9228		652.508	6629.29
1177.96	1.97293	1.673		1176.63	13.0613	1.398		1156.33	-3.84806	0.684		1156.74	4.58963	0.596		1166.9	8.2934	1.698		586.079	-19207	0.8257		660.358	-14845.5	-2.1551		658.188	18580.1	2.1683		657.926	8.05604	0.0438		1105.2	-26.593	-1.774		674.711	8684.28	-1.084		656.756	4573.48	0.9228		653.143	6789.94
1179.02	1.95992	1.666		1177.72	13.1772	1.37		1157.39	-3.65449	0.704		1157.79	4.68704	0.636		1168.01	8.22673	1.709		586.71	-19030.8	0.8364		661.004	-14846.5	-2.154		658.819	18579.5	2.1708		658.553	8.00564	0.0464		1106.25	-26.5082	-1.795		675.368	8430.38	-1.0938		657.39	4611.88	0.9226		653.777	6953
1180.11	1.94393	1.69		1179.11	13.278	1.393		1158.82	-3.44575	0.694		1159.16	4.77533	0.603		1169.4	8.16302	1.677		587.345	-18850.4	0.8486		661.644	-14847.6	-2.1517		659.455	18578.1	2.1699		659.19	7.98359	0.0451		1107.31	-26.4484	-1.795		676.026	8174.64	-1.1057		658.029	4651.17	0.9216		654.411	7118.48
1181.16	1.92562	1.673		1180.18	13.3576	1.39		1159.95	-3.23176	0.73		1160.27	4.87394	0.599		1170.48	8.10728	1.718		587.982	-18668.1	0.8603		662.304	-14846	-2.1489		660.103	18576.2	2.1686		659.844	7.98685	0.0454		1108.39	-26.3722	-1.777		676.683	7915.83	-1.1167		658.677	4690.82	0.9237		655.044	7286.64
1182.31	1.90664	1.658		1181.23	13.442	1.395		1161.02	-3.01846	0.714		1161.32	4.96589	0.596		1171.53	8.05759	1.709		588.631	-18487	0.8703		662.926	-14843.3	-2.1506		660.741	18574.1	2.1701		660.498	8.00233	0.0427		1109.46	-26.2893	-1.802		677.341	7653.6	-1.1242		659.317	4729.36	0.9242		655.68	7455.49
1183.72	1.89056	1.569		1182.28	13.5151	1.392		1162.17	-2.80237	0.727		1162.37	5.07738	0.607		1172.7	8.00679	1.707		589.272	-18302.8	0.8807		663.566	-14839.5	-2.1503		661.382	18572.7	2.1691		661.15	8.06143	0.0411		1110.51	-26.2267	-1.782		677.999	7387.03	-1.1327		659.941	4766.12	0.9235		656.305	7627.16
1184.85	1.87725	1.42		1183.38	13.5926	1.413		1163.24	-2.58282	0.748		1163.47	5.17655	0.608		1173.82	7.95914	1.703		589.918	-18117.5	0.889		664.219	-14833.1	-2.1523		662.028	18569.7	2.1681		661.778	8.069	0.0426		1111.61	-26.1697	-1.769		678.656	7118.5	-1.138		660.566	4801.3	0.921		656.938	7800.83
1186.25	1.87115	1.291		1184.77	13.6639	1.413		1164.29	-2.35581	0.747		1164.52	5.27772	0.601		1174.92	7.90993	1.713		590.553	-17931.7	0.8978		664.896	-14825.8	-2.1541		662.664	18568.2	2.1679		662.416	8.11734	0.0448		1112.69	-26.1147	-1.772		679.314	6846.58	-1.1447		661.204	4835.67	0.9189		657.567	7975.02
1187.32	1.87131	1.127		1185.88	13.735	1.376		1165.34	-2.12024	0.72		1165.57	5.3813	0.586		1175.99	7.86247	1.716		591.184	-17743.3	0.9036		665.535	-14818.3	-2.153		663.315	18567.6	2.1663		663.061	8.14772	0.0414		1113.76	-26.0517	-1.792		679.971	6571.07	-1.1525		661.827	4870.68	0.9191		658.199	8149.89
1188.39	1.88223	0.992		1186.94	13.8025	1.4		1166.43	-1.88626	0.78		1166.94	5.47152	0.596		1177.04	7.80757	1.707		591.823	-17555	0.9096		666.173	-14812.8	-2.1513		663.948	18566.9	2.1691		663.75	8.12462	0.0431		1114.83	-25.9899	-1.784		680.629	6295.05	-1.1604		662.462	4906.53	0.9193		658.828	8325.18
1189.92	1.89672	0.877		1188.06	13.8571	1.42		1167.49	-1.65294	0.745		1167.66	5.56575	0.601		1178.09	7.74548	1.72		592.469	-17365.3	0.9175		666.808	-14808.3	-2.1493		664.572	18565.4	2.166		664.384	8.09374	0.0451		1115.93	-25.9352	-1.78		681.286	6016.51	-1.1689		663.112	4940.86	0.9193		659.469	8502.19
1190.64	1.90321	0.753		1189.45	13.9152	1.405		1168.59	-1.41505	0.747		1169.06	5.64704	0.593		1179.18	7.68218	1.701		593.102	-17172.6	0.9245		667.459	-14802	-2.1524		665.206	18563.2	2.1675		665.012	8.01586	0.0433		1117	-25.8859	-1.79		681.944	5735.6	-1.1755		663.771	4974.31	0.9186		660.105	8683.14
1192.06	1.90412	0.664		1190.51	13.9932	1.385		1169.7	-1.17362	0.767		1170.2	5.72748	0.591		1180.58	7.61187	1.729		593.732	-16978.7	0.9311		668.1	-14794	-2.1537		665.838	18561.8	2.1707		665.66	8.05784	0.0441		1118.07	-25.8397	-1.8		682.601	5454.49	-1.1827		664.415	5006.3	0.9221		660.738	8866.75
1193.45	1.91484	0.57		1191.61	14.0615	1.396		1170.79	-0.943874	0.758		1171.27	5.78766	0.622		1181.67	7.54623	1.721		594.366	-16783.1	0.9375		668.725	-14786.4	-2.156		666.474	18559.9	2.1732		666.302	8.06383	0.0466		1119.15	-25.7699	-1.782		683.259	5173.94	-1.1904		665.046	5038.28	0.9221		661.384	9052.61
1194.52	1.91788	0.456		1192.68	14.1138	1.4		1171.86	-0.710961	0.778		1172.32	5.8732	0.609		1182.72	7.47561	1.736		595.039	-16585.1	0.9441		669.379	-14780.5	-2.1555		667.114	18558.8	2.1699		666.925	8.06232	0.0483		1120.22	-25.7065	-1.8		683.917	4893.46	-1.1985		665.697	5068.97	0.9226		662.034	9240.12
1196.03	1.91422	0.416		1193.78	14.1769	1.39		1173.29	-0.480989	0.763		1173.02	5.94088	0.626		1184.09	7.41385	1.711		595.676	-16383	0.9491		670.012	-14774.3	-2.1553		667.743	18557.1	2.1698		667.569	8.10667	0.0473		1121.29	-25.6633	-1.8		684.574	4613.08	-1.2056		666.333	5097.66	0.9241		662.663	9427.91
1196.82	1.90981	0.327		1194.88	14.2315	1.398		1174.01	-0.256833	0.775		1174.46	6.00814	0.599		1185.2	7.36103	1.709		596.313	-16176.7	0.955		670.647	-14765.5	-2.1548		668.391	18555.5	2.1756		668.215	8.08351	0.046		1122.35	-25.6151	-1.802		685.232	4330.27	-1.2177		666.968	5127.25	0.9233		663.3	9615.54
1198.2	1.8985	0.262		1196	14.2863	1.418		1175.07	-0.022546	0.786		1175.58	6.07679	0.634		1186.58	7.30074	1.72		596.944	-15971.8	0.96		671.305	-14756.4	-2.1535		669.022	18555	2.1765		668.85	8.04812	0.0453		1123.42	-25.5789	-1.8		685.889	4042.41	-1.2279		667.617	5159.26	0.9241		663.93	9804.11
1199.27	1.86973	0.232		1197.05	14.3208	1.416		1176.15	0.205777	0.788		1176.63	6.14874	0.611		1188.03	7.23998	1.666		597.575	-15762.3	0.9657		671.933	-14749.6	-2.1537		669.663	18555.7	2.1806		669.493	8.06708	0.0483		1124.51	-25.5441	-1.799		686.547	3750.35	-1.2347		668.259	5189.94	0.9256		664.56	9994.09
1200.36	1.84299	0.151		1198.15	14.3611	1.405		1177.22	0.433626	0.765		1177.72	6.21417	0.593		1189.09	7.18298	1.712		598.277	-15550.2	0.9741		672.565	-14742.5	-2.1529		670.313	18556.1	2.1791		670.134	8.06705	0.0486		1125.58	-25.5164	-1.761		687.204	3455.24	-1.2407		668.901	5220.78	0.9274		665.193	10185.9
1201.43	1.80218	0.087		1199.58	14.3781	1.433		1178.64	0.661384	0.808		1178.81	6.27659	0.622		1190.19	7.11941	1.699		598.98	-15339.1	0.9799		673.223	-14733.8	-2.1527		670.942	18558.1	2.1812		670.77	8.05066	0.0484		1126.63	-25.4892	-1.749		687.862	3161.91	-1.2485		669.544	5249.9	0.9275		665.825	10377.8
1202.48	1.76537	0.029		1200.71	14.4117	1.418		1179.72	0.881052	0.78		1179.88	6.36306	0.624		1191.24	7.05538	1.695		599.62	-15130.5	0.9865		673.856	-14727.7	-2.1507		671.582	18559.3	2.1784		671.412	8.08464	0.0492		1127.72	-25.4637	-1.62		688.52	2869.7	-1.257		670.173	5277.8	0.9256		666.481	10570
1203.53	1.72924	0.029		1201.81	14.4346	1.402		1180.77	1.09558	0.811		1180.93	6.44206	0.616		1192.66	6.97646	1.735		601.269	-14921.8	0.9946		674.51	-14723.5	-2.1502		672.233	18558	2.1759		672.039	8.08516	0.0485		1128.79	-25.4235	-1.476		689.177	2577.24	-1.2644		670.808	5306.43	0.9223		667.109	10762.4
1204.67	1.68547	-0.039		1202.88	14.4544	1.413		1181.82	1.30888	0.79		1181.98	6.53236	0.618		1193.79	6.89832	1.705		601.919	-14714.9	1.0011		675.247	-14720.2	-2.1504		672.863	18556.6	2.1747		672.68	8.09423	0.047		1129.86	-25.3643	-1.256		689.835	2285.54	-1.2706		671.46	5337.54	0.9228		667.742	10956.7
1205.74	1.6336	-0.049		1203.93	14.4767	1.39		1182.92	1.51866	0.788		1183.08	6.60417	0.614		1194.84	6.82503	1.733		602.559	-14508.6	1.0061		675.885	-14716.6	-2.1499		673.503	18555.1	2.1758		673.322	8.03478	0.0473		1130.93	-25.2792	-1.066		690.492	1996.97	-1.2773		672.083	5367.42	0.9215		668.361	11150.8
1207.21	1.57631	-0.085		1205.3	14.4979	1.406		1184.06	1.72612	0.78		1184.16	6.6585	0.632		1196.32	6.74931	1.72		603.199	-14303	1.0136		676.522	-14715.5	-2.1496		674.128	18553.3	2.1756		673.983	8.12399	0.048		1131.98	-25.1803	-0.876		691.15	1709.27	-1.2843		672.718	5395.44	0.9212		668.999	11344.7
1207.98	1.5098	-0.13		1206.37	14.517	1.403		1185.12	1.9322	0.806		1185.23	6.71402	0.614		1197.41	6.6742	1.719		603.84	-14096.2	1.0202		677.17	-14712.9	-2.1506		674.76	18551.7	2.1733		674.613	8.13097	0.0481		1133.09	-25.0486	-0.682		691.807	1422.67	-1.2879		673.351	5421.49	0.9212		669.632	11538.5
1209.08	1.44356	-0.151		1207.42	14.5358	1.416		1186.18	2.13372	0.788		1186.33	6.78671	0.617		1198.46	6.6196	1.712		604.471	-13888.4	1.0247		677.8	-14709.1	-2.1489		675.406	18550.3	2.1731		675.26	8.12733	0.0468		1134.16	-24.924	-0.465		692.465	1137.81	-1.2931		673.989	5447.94	0.9212		670.261	11730.7
1210.13	1.37115	-0.186		1208.51	14.5653	1.405		1187.22	2.33308	0.815		1187.72	6.854	0.614		1199.85	6.55121	1.725		605.106	-13679.6	1.0323		678.444	-14704.5	-2.1523		676.039	18550.3	2.1708		675.904	8.11193	0.0481		1135.23	-24.725	-0.33		693.122	855.455	-1.3007		674.619	5473.37	0.9197		670.892	11921.9
1211.54	1.28723	-0.198		1209.9	14.5831	1.41		1188.64	2.53121	0.83		1188.79	6.91139	0.604		1200.6	6.47847	1.726		605.745	-13470.9	1.0344		679.089	-14697.9	-2.1512		676.68	18550.6	2.1738		676.549	8.08624	0.0489		1136.28	-24.5075	-0.191		693.78	573.353	-1.308		675.265	5499.34	0.9165		671.521	12113.3
1212.67	1.20488	-0.234		1211.28	14.5747	1.406		1189.73	2.72621	0.823		1189.84	6.9671	0.596		1202.11	6.40651	1.711		606.384	-13262.2	1.0403		679.741	-14695	-2.1519		677.318	18550.3	2.1728		677.179	8.11264	0.0484		1137.33	-24.2548	-0.049		694.438	292.479	-1.3138		675.912	5526.23	0.9167		672.174	12303.4
1213.78	1.11921	-0.27		1212.36	14.5755	1.406		1190.79	2.91573	0.828		1190.93	7.01897	0.634		1202.83	6.32828	1.708		607.028	-13057.6	1.0449		680.399	-14695	-2.1529		677.957	18551	2.1713		677.823	8.10989	0.0486		1138.39	-23.9767	0.044		695.095	15.1787	-1.3184		676.556	5554.11	0.9197		672.803	12492.6
1215.2	1.03998	-0.287		1213.74	14.5546	1.416		1191.86	3.09366	0.821		1191.99	7.064	0.617		1204.25	6.26364	1.711		607.678	-12853	1.0448		681.021	-14696.7	-2.1524		678.602	18554.1	2.1716		678.479	8.09897	0.0516		1139.48	-23.666	0.148		695.753	-259.742	-1.323		677.192	5582.14	0.9187		673.437	12683
1216.29	0.955811	-0.315		1214.81	14.5574	1.424		1193.29	3.27781	0.844		1193.04	7.09025	0.629		1205.31	6.19801	1.71		608.339	-12648.9	1.0469		681.657	-14699.1	-2.1517		679.242	18555.9	2.1729		679.103	8.09113	0.0493		1140.55	-23.3082	0.234		696.41	-532.231	-1.3289		677.831	5609.7	0.9203		674.064	12872
1217.88	0.871964	-0.346		1215.91	14.5651	1.428		1194.01	3.45119	0.843		1194.09	7.13016	0.604		1206.72	6.13083	1.735		608.978	-12445.6	1.0488		682.286	-14698.8	-2.1524		679.877	18557.8	2.1758		679.741	8.1272	0.0485		1141.67	-22.9178	0.351		697.068	-802.012	-1.3327		678.48	5637.15	0.9206		674.695	13059
1218.96	0.778638	-0.35		1217	14.5478	1.421		1195.39	3.61721	0.833		1195.14	7.16534	0.619		1207.79	6.06949	1.743		609.62	-12240.4	1.0508		682.923	-14696.8	-2.1521		680.523	18560.6	2.1766		680.371	8.12759	0.048		1142.77	-22.4962	0.432		697.725	-1066.56	-1.337		679.118	5663.66	0.9229		675.331	13244.7
1220.06	0.678091	-0.369		1218.39	14.5416	1.406		1196.45	3.78154	0.818		1196.19	7.21926	0.596		1208.88	6.02085	1.723		610.261	-12032.6	1.0551		683.575	-14693.9	-2.1463		681.174	18564	2.1748		681.002	8.13593	0.0481		1143.83	-22.0487	0.487		698.383	-1329.5	-1.3423		679.75	5688.89	0.9239		675.959	13430.1
1221.11	0.570685	-0.375		1219.77	14.5461	1.413		1197.55	3.94314	0.856		1197.61	7.2741	0.631		1210.3	5.9497	1.74		610.967	-11822	1.0591		684.234	-14691.3	-2.145		681.835	18566.1	2.175		681.661	8.06854	0.0497		1144.9	-21.5665	0.566		699.04	-1591.17	-1.3454		680.392	5714.43	0.926		676.587	13614.2
1222.52	0.463944	-0.398		1220.83	14.5506	1.408		1198.63	4.10227	0.823		1198.99	7.32394	0.624		1211	5.88768	1.712		611.608	-11610.2	1.0659		684.882	-14688.3	-2.1414		682.473	18568.4	2.1728		682.285	8.05383	0.0464		1145.95	-21.0589	0.613		699.698	-1851.14	-1.3481		681.025	5741.06	0.9242		677.217	13797.3
1223.65	0.361999	-0.394		1221.88	14.5494	1.428		1199.7	4.25404	0.831		1200.11	7.35142	0.647		1212.05	5.82968	1.702		612.239	-11397.2	1.0694		685.537	-14686.2	-2.142		683.112	18571.7	2.1725		682.921	8.05181	0.0441		1147.09	-20.5151	0.687		700.356	-2110.29	-1.3537		681.674	5767.21	0.9272		677.847	13980.4
1224.75	0.246409	-0.439		1222.93	14.5488	1.436		1200.75	4.40562	0.838		1201.5	7.38415	0.651		1213.46	5.77783	1.727		612.933	-11186.9	1.0749		686.195	-14684.1	-2.1425		683.756	18574.3	2.1728		683.555	8.06044	0.0446		1148.16	-19.9444	0.724		701.013	-2367.26	-1.3585		682.313	5794.37	0.9242		678.477	14162.8
1225.8	0.138978	-0.436		1223.98	14.5516	1.403		1201.8	4.54394	0.844		1202.61	7.41526	0.622		1214.55	5.71915	1.715		613.626	-10979.6	1.0775		686.835	-14681.6	-2.1425		684.393	18578	2.1738		684.203	8.03682	0.0446		1149.21	-19.339	0.755		701.671	-2624.2	-1.3653		682.942	5821.71	0.921		679.104	14344.7
1226.85	0.026093	-0.467		1224.69	14.5503	1.418		1203.21	4.68623	0.836		1203.66	7.4666	0.621		1215.6	5.66558	1.727		614.332	-10772.9	1.0857		687.473	-14680.1	-2.145		685.03	18580.7	2.1747		684.841	8.03585	0.043		1150.28	-18.6886	0.813		702.328	-2876.89	-1.3693		683.596	5846.84	0.9243		679.738	14526.8
1227.95	-0.087458	-0.49		1226.41	14.5356	1.431		1204.29	4.82679	0.849		1204.79	7.50375	0.627		1216.65	5.61749	1.72		615.03	-10567.9	1.0922		688.118	-14676.6	-2.145		685.676	18582.5	2.1736		685.468	8.04733	0.0453		1151.33	-18.0277	0.868		702.986	-3125.52	-1.373		684.25	5872.99	0.9207		680.368	14708.4
1229.02	-0.203457	-0.472		1227.52	14.5423	1.43		1205.34	4.95604	0.835		1205.85	7.52411	0.629		1217.7	5.57357	1.75		615.722	-10365.6	1.0992		688.741	-14673.1	-2.146		686.327	18584.6	2.1737		686.107	8.01852	0.0451		1152.45	-17.3241	0.877		703.643	-3373.92	-1.3794		684.906	5899.59	0.9207		680.998	14889.3
1230.11	-0.320433	-0.51		1228.89	14.5439	1.438		1206.39	5.07952	0.846		1206.9	7.52463	0.606		1219.11	5.5322	1.72		616.386	-10164.9	1.1026		689.38	-14668.4	-2.147		686.957	18586.2	2.1732		686.789	7.99639	0.047		1153.52	-16.5813	0.889		704.301	-3618.88	-1.3835		685.535	5927.67	0.9191		681.628	15067.6
1231.54	-0.443791	-0.505		1230.29	14.5489	1.421		1207.44	5.20138	0.863		1207.95	7.53321	0.619		1220.54	5.48384	1.738		617.028	-9966.02	1.1078		690.004	-14662.4	-2.1528		687.591	18590.1	2.1755		687.439	7.97252	0.0458		1154.59	-15.8069	0.927		704.959	-3862.21	-1.3898		686.167	5955.41	0.9222		682.264	15243
1232.61	-0.56296	-0.514		1231.39	14.5466	1.425		1208.53	5.32348	0.864		1209.01	7.55974	0.647		1221.24	5.43602	1.747		617.677	-9766.85	1.1139		690.649	-14657.3	-2.1564		688.219	18594.7	2.1763		688.078	7.9578	0.0444		1155.66	-15.0167	0.955		705.616	-4104.23	-1.3948		686.827	5982.46	0.9184		682.902	15416.9
1234.02	-0.687016	-0.553		1232.78	14.534	1.413		1209.61	5.4409	0.857		1209.71	7.57029	0.649		1222.34	5.38535	1.746		618.33	-9566.5	1.1143		691.284	-14651.9	-2.1594		688.852	18599.3	2.1793		688.706	7.93063	0.0459		1156.71	-14.1971	0.958		706.274	-4346.73	-1.3994		687.461	6008.41	0.9169		683.534	15590
1235.11	-0.812579	-0.553		1234.16	14.5484	1.433		1210.68	5.5512	0.846		1211.19	7.58067	0.639		1223.39	5.33077	1.743		618.96	-9365.49	1.1198		691.929	-14646.9	-2.1602		689.498	18602.5	2.1783		689.397	7.92812	0.0469		1157.83	-13.349	0.985		706.931	-4588.3	-1.4047		688.09	6035.68	0.9148		684.187	15762.5
1236.18	-0.939134	-0.532		1235.22	14.5565	1.439		1211.73	5.65459	0.856		1212.41	7.60324	0.649		1224.76	5.28686	1.741		619.595	-9165.68	1.1203		692.574	-14641.5	-2.1602		690.133	18603.4	2.1818		690.021	7.93875	0.0471		1158.9	-12.4776	1.006		707.589	-4828.21	-1.4082		688.749	6063.5	0.918		684.819	15933.2
1237.24	-1.07386	-0.561		1236.27	14.5449	1.446		1212.78	5.75347	0.866		1213.79	7.60097	0.629		1225.88	5.24096	1.755		620.231	-8967.58	1.1247		693.224	-14636.3	-2.1614		690.782	18604.9	2.1854		690.659	7.94032	0.0484		1159.85	-11.6119	1.03		708.246	-5068.16	-1.4112		689.387	6091.28	0.9198		685.453	16102
1238.29	-1.20819	-0.556		1237.32	14.5217	1.433		1213.91	5.84534	0.866		1214.9	7.61335	0.619		1227.25	5.20399	1.752		620.875	-8770.57	1.1257		693.881	-14632	-2.1612		691.418	18605.7	2.1849		691.311	7.97816	0.0495		1161.41	-10.7038	1.074		708.904	-5308.02	-1.4139		690.034	6120.59	0.9188		686.106	16269.4
1239.34	-1.3432	-0.583		1238.41	14.5175	1.408		1215	5.93711	0.841		1216.29	7.63071	0.654		1228.36	5.16656	1.745		621.515	-8572.91	1.129		694.513	-14628.8	-2.1627		692.058	18607.2	2.1847		691.971	8.08172	0.0507		1162.53	-9.78344	1.069		709.561	-5546.69	-1.4197		690.671	6150.17	0.9218		686.739	16434.3
1240.39	-1.47823	-0.58		1239.5	14.5176	1.444		1216.06	6.02908	0.864		1217.35	7.65948	0.634		1229.73	5.12233	1.741		622.155	-8377.28	1.1331		695.152	-14627	-2.1615		692.692	18609.6	2.1826		692.61	8.0663	0.0532		1163.6	-8.85685	1.099		710.219	-5784.97	-1.4209		691.327	6178.52	0.9235		687.372	16595.6
1241.44	-1.61391	-0.6		1240.88	14.5218	1.421		1217.11	6.11701	0.867		1218.46	7.67885	0.634		1230.82	5.07418	1.741		622.792	-8181.85	1.1372		695.804	-14627.3	-2.1601		693.321	18612.1	2.1834		693.244	8.09021	0.0509		1164.66	-7.89924	1.094		710.877	-6022.61	-1.4257		691.981	6205.51	0.9221		688.026	16754.9
1242.49	-1.75754	-0.6		1242.26	14.5248	1.426		1218.27	6.20339	0.879		1219.55	7.69663	0.637		1231.97	5.02001	1.732		623.436	-7984.16	1.1405		696.439	-14628	-2.1581		693.959	18615.4	2.1814		693.941	8.10268	0.0529		1165.76	-6.9128	1.13		711.534	-6255.66	-1.4274		692.614	6230.56	0.9211		688.676	16911.6
1243.91	-1.91358	-0.642		1243.34	14.5352	1.428		1219.68	6.2862	0.867		1220.61	7.70486	0.631		1233.4	4.95713	1.732		624.085	-7785.37	1.1427		697.072	-14627	-2.1576		694.612	18616.8	2.1817		694.64	8.08348	0.053		1166.82	-5.90431	1.139		712.192	-6485.84	-1.4299		693.245	6253.68	0.923		689.309	17065.6
1244.99	-2.07684	-0.629		1244.46	14.5461	1.431		1220.39	6.36298	0.849		1221.67	7.70777	0.644		1234.1	4.89734	1.73		624.744	-7584.05	1.145		697.724	-14622.9	-2.1564		695.251	18616.4	2.1816		695.326	8.11106	0.0517		1167.88	-4.91439	1.142		712.849	-6715.99	-1.4347		693.878	6277.27	0.9281		689.942	17216.6
1246.04	-2.23999	-0.659		1245.51	14.5478	1.453		1221.44	6.43723	0.884		1222.71	7.72128	0.641		1235.15	4.84248	1.751		625.366	-7382.07	1.1481		698.361	-14616.1	-2.1561		695.89	18617.3	2.1821		695.959	8.12727	0.0507		1168.99	-3.89976	1.169		713.507	-6941.77	-1.4357		694.509	6301.55	0.9294		690.571	17365.9
1247.09	-2.41197	-0.652		1246.63	14.5322	1.438		1222.53	6.51374	0.879		1223.81	7.72625	0.626		1236.25	4.79006	1.733		626.009	-7180.59	1.1511		698.988	-14610	-2.1573		696.532	18618	2.1816		696.618	8.16955	0.0502		1170.06	-2.87565	1.185		714.164	-7165.34	-1.4398		695.144	6326.05	0.9279		691.202	17512.4
1248.14	-2.58094	-0.667		1247.7	14.5084	1.42		1223.6	6.58422	0.891		1224.9	7.72741	0.624		1237.32	4.74069	1.715		626.704	-6979.75	1.1545		699.621	-14605.2	-2.1546		697.174	18619	2.1803		697.25	8.18698	0.0486		1171.11	-1.83046	1.188		714.822	-7386.72	-1.4428		695.783	6349.75	0.9289		691.874	17656.7
1249.57	-2.74901	-0.662		1248.75	14.4946	1.436		1224.72	6.65296	0.881		1226.29	7.71489	0.626		1238.76	4.6934	1.733		627.357	-6780.46	1.159		700.256	-14599.1	-2.155		697.812	18618.5	2.1811		697.9	8.18268	0.0461		1172.26	-0.77665	1.18		715.48	-7606.84	-1.4461		696.428	6373.55	0.9296		692.493	17800.5
1250.7	-2.9295	-0.661		1249.8	14.469	1.444		1226.12	6.71614	0.884		1227.67	7.71569	0.639		1239.85	4.64546	1.74		627.997	-6585.91	1.1605		700.902	-14593.3	-2.1542		698.454	18616.9	2.1839		698.539	8.25596	0.0454		1173.39	0.29362	1.216		716.137	-7825.82	-1.4474		697.058	6396.26	0.9299		693.12	17943
1251.75	-3.10428	-0.672		1251.18	14.4702	1.449		1227.26	6.77659	0.877		1229.05	7.69592	0.637		1241.38	4.61287	1.748		628.638	-6391.57	1.1617		701.542	-14586.8	-2.1573		699.092	18617	2.185		699.162	8.25688	0.0449		1174.46	1.37069	1.205		716.795	-8041.76	-1.454		697.689	6419.71	0.9294		693.741	18082
1252.8	-3.2712	-0.672		1252.29	14.4416	1.429		1228.66	6.82958	0.866		1230.12	7.68805	0.649		1242.42	4.56957	1.735		629.335	-6193.71	1.165		702.184	-14581.5	-2.1565		699.733	18617.5	2.1862		699.795	8.29032	0.0461		1175.53	2.45912	1.241		717.452	-8256.25	-1.4547		698.344	6444.34	0.9321		694.385	18218
1254.24	-3.43778	-0.687		1253.68	14.4205	1.453		1229.36	6.88224	0.858		1231.17	7.67454	0.619		1243.49	4.52577	1.741		629.987	-6000.68	1.1638		702.825	-14576.8	-2.1568		700.377	18617.8	2.1855		700.438	8.27279	0.0444		1176.61	3.55114	1.228		718.11	-8467.1	-1.4564		699.015	6467.5	0.9328		695.022	18350.1
1255.33	-3.60191	-0.692		1254.79	14.3997	1.436		1230.77	6.93426	0.877		1232.22	7.65454	0.616		1244.92	4.48344	1.737		630.627	-5809.02	1.1671		703.485	-14570.4	-2.157		701.024	18618.9	2.1844		701.074	8.27803	0.0451		1177.68	4.6467	1.246		718.767	-8675.41	-1.46		699.659	6490.09	0.9316		695.653	18479.3
1256.38	-3.75943	-0.689		1255.93	14.3773	1.428		1232.2	6.9906	0.858		1233.59	7.62495	0.642		1246	4.43742	1.741		631.259	-5617.76	1.1698		704.117	-14564.7	-2.1547		701.661	18621	2.1844		701.715	8.26309	0.0431		1178.73	5.75855	1.246		719.425	-8877.19	-1.4597		700.292	6513.21	0.9291		696.274	18608.6
1257.48	-3.91339	-0.697		1257.31	14.3549	1.426		1232.9	7.04302	0.887		1234.66	7.59662	0.617		1247.05	4.39674	1.757		631.912	-5427.36	1.1702		704.74	-14559.4	-2.1557		702.296	18621.8	2.1836		702.375	8.23471	0.0441		1179.78	6.8743	1.264		720.082	-9072.51	-1.4627		700.945	6537.52	0.9286		696.913	18737.4
1258.55	-4.05985	-0.71		1258.38	14.3544	1.441		1233.95	7.09073	0.914		1235.71	7.57085	0.629		1248.1	4.36065	1.747		632.549	-5237.11	1.1755		705.365	-14555.7	-2.1535		702.935	18621.5	2.1818		703.025	8.24244	0.0451		1180.83	8.00092	1.256		720.74	-9263.82	-1.4626		701.581	6562.92	0.9281		697.563	18863.8
1259.64	-4.20183	-0.692		1259.55	14.3269	1.42		1235.11	7.13325	0.887		1236.79	7.52281	0.639		1249.15	4.31882	1.757		633.182	-5046.9	1.1777		706.013	-14553.4	-2.1527		703.572	18621.5	2.1803		703.654	8.19382	0.0439		1181.9	9.12724	1.288		721.398	-9452.61	-1.4629		702.218	6586.74	0.9276		698.196	18986.1
1260.75	-4.34298	-0.71		1260.64	14.3047	1.436		1236.18	7.17543	0.892		1237.86	7.48778	0.644		1250.57	4.2897	1.749		633.812	-4860.37	1.1787		706.662	-14549.9	-2.1497		704.218	18622.9	2.1778		704.3	8.20718	0.0459		1183	10.2637	1.281		722.055	-9642.58	-1.4635		702.849	6610.65	0.9269		698.831	19106.2
1261.86	-4.4741	-0.722		1261.72	14.2856	1.438		1237.23	7.21625	0.909		1238.95	7.44646	0.634		1251.66	4.25885	1.734		634.448	-4677.57	1.181		707.323	-14545.7	-2.15		704.862	18622.6	2.174		704.941	8.24367	0.0432		1184.08	11.3747	1.304		722.713	-9833.6	-1.4657		703.501	6634.87	0.9261		699.463	19224.2
1262.91	-4.59586	-0.73		1262.8	14.2487	1.436		1238.28	7.25378	0.871		1240.06	7.414	0.642		1252.71	4.22086	1.757		635.088	-4494.72	1.182		707.963	-14541.4	-2.1464		705.497	18620.3	2.1737		705.592	8.23843	0.0416		1185.15	12.484	1.301		723.37	-10021.3	-1.4661		704.153	6657.15	0.9276		700.095	19340.6
1264.33	-4.70758	-0.727		1263.87	14.217	1.418		1239.69	7.28585	0.907		1241.14	7.38638	0.641		1253.76	4.18663	1.744		635.725	-4313.47	1.1829		708.593	-14539.6	-2.1481		706.139	18618.4	2.1735		706.224	8.21197	0.0411		1186.2	13.5633	1.301		724.028	-10206.9	-1.4705		704.817	6677.52	0.9243		700.733	19455.2
1265.51	-4.81194	-0.742		1265	14.194	1.456		1240.78	7.31798	0.886		1242.53	7.36499	0.641		1254.9	4.15735	1.726		636.368	-4132.35	1.1861		709.242	-14537.7	-2.1468		706.79	18618.9	2.1732		706.855	8.15464	0.0431		1187.25	14.6214	1.329		724.685	-10390.1	-1.4717		705.454	6697.74	0.9207		701.362	19566.4
1266.57	-4.91213	-0.742		1266.07	14.1642	1.436		1241.82	7.34937	0.892		1243.62	7.34345	0.647		1255.97	4.12772	1.734		637.015	-3950.66	1.1853		709.879	-14536.5	-2.1463		707.425	18620.5	2.1697		707.479	8.14666	0.0434		1188.3	15.6588	1.299		725.343	-10571.6	-1.4719		706.089	6718.84	0.9222		701.997	19674.8
1267.68	-5.01173	-0.76		1266.77	14.1352	1.438		1243.39	7.38318	0.889		1244.69	7.33679	0.644		1257.02	4.10635	1.726		637.649	-3766.9	1.1866		710.516	-14537.4	-2.1499		708.064	18621.1	2.1693		708.118	8.13091	0.0454		1189.4	16.6529	1.317		726	-10749.4	-1.4748		706.734	6741.79	0.9214		702.626	19781.2
1268.75	-5.09736	-0.745		1268.48	14.1155	1.439		1244.11	7.40961	0.906		1245.76	7.32976	0.627		1258.07	4.08089	1.716		638.283	-3580.98	1.1909		711.174	-14537.3	-2.1484		708.705	18620.9	2.1688		708.779	8.05933	0.0457		1190.47	17.6217	1.334		726.658	-10925.1	-1.4797		707.386	6765.86	0.9204		703.257	19887.7
1270.12	-5.18539	-0.737		1269.86	14.1018	1.453		1245.21	7.43842	0.884		1246.81	7.3188	0.649		1259.21	4.05309	1.728		638.985	-3395.56	1.1897		711.82	-14535	-2.1482		709.339	18620.8	2.1703		709.426	8.02028	0.0425		1191.54	18.568	1.342		727.316	-11097.4	-1.4834		708.044	6789.32	0.9211		703.892	19993.4
1271.19	-5.27513	-0.763		1271.24	14.0865	1.41		1246.28	7.45888	0.874		1247.95	7.29727	0.629		1260.6	4.02417	1.746		639.664	-3210.52	1.192		712.477	-14531.2	-2.1483		709.977	18621.6	2.1711		710.053	8.01633	0.0445		1192.61	19.4818	1.357		727.973	-11265.3	-1.4858		708.686	6813	0.9223		704.534	20096.4
1272.24	-5.36083	-0.767		1272.63	14.0823	1.405		1247.33	7.48545	0.889		1249.34	7.27451	0.647		1261.66	3.98293	1.746		640.305	-3025	1.1918		713.12	-14526.7	-2.1489		710.629	18622.2	2.1731		710.692	8.01801	0.0425		1193.71	20.3688	1.341		728.631	-11430.5	-1.4911		709.324	6835.65	0.9221		705.167	20196.7
1273.29	-5.44484	-0.74		1273.69	14.0521	1.433		1248.43	7.50373	0.909		1250.41	7.25003	0.664		1263.16	3.9357	1.74		640.959	-2839.96	1.1934		713.757	-14520.2	-2.1489		711.263	18623.6	2.1733		711.319	7.98535	0.045		1194.78	21.2001	1.319		729.288	-11592.9	-1.4916		709.967	6855.78	0.9211		705.81	20295.2
1274.7	-5.5286	-0.78		1274.82	14.0207	1.428		1249.82	7.52268	0.892		1251.51	7.2272	0.644		1264.56	3.89719	1.705		641.6	-2658.11	1.1967		714.401	-14512.1	-2.1504		711.902	18624.5	2.1733		711.955	7.96432	0.0453		1195.83	22.0016	1.339		729.946	-11756	-1.4962		710.608	6877.51	0.9174		706.46	20391.1
1276.09	-5.6072	-0.781		1276.26	14.0051	1.451		1250.88	7.54655	0.912		1252.9	7.20397	0.646		1265.63	3.86321	1.576		642.239	-2478.28	1.2001		715.039	-14503.3	-2.1492		712.545	18625.2	2.1717		712.579	7.97657	0.0479		1196.96	22.7674	1.346		730.603	-11920.4	-1.4975		711.242	6900.36	0.9212		707.118	20485.2
1277.16	-5.6814	-0.755		1277.41	13.9668	1.446		1252.28	7.56791	0.904		1254.28	7.17645	0.657		1267.04	3.8226	1.357		642.877	-2302.48	1.2003		715.677	-14492.5	-2.1489		713.177	18625.8	2.1727		713.215	7.98124	0.0479		1198.03	23.5058	1.362		731.261	-12083.9	-1.5011		711.878	6923.06	0.9239		707.751	20578.6
1278.54	-5.75403	-0.796		1278.13	13.9277	1.441		1253.35	7.58806	0.905		1255.35	7.14078	0.66		1268.13	3.80186	1.236		643.52	-2129.87	1.2021		716.328	-14482	-2.1491		713.816	18627.3	2.1782		713.867	7.97902	0.0496		1199.16	24.2153	1.342		731.919	-12245.6	-1.5033		712.51	6946.11	0.9232		708.384	20670.4
1279.63	-5.82405	-0.765		1279.6	13.897	1.426		1254.4	7.61395	0.887		1256.47	7.11544	0.654		1269.26	3.7845	1.06		644.157	-1957.88	1.2042		716.971	-14471.2	-2.1471		714.468	18629.8	2.1776		714.526	7.97018	0.0499		1200.24	24.8943	1.372		732.576	-12403.6	-1.5041		713.14	6968.52	0.9229		709.014	20759.8
1280.68	-5.89384	-0.758		1280.68	13.8785	1.441		1255.8	7.63555	0.899		1257.54	7.10515	0.636		1270.63	3.75572	0.959		644.802	-1787.57	1.2045		717.639	-14457.6	-2.1491		715.105	18631.4	2.1776		715.165	7.89519	0.0493		1201.31	25.5179	1.359		733.234	-12560.5	-1.5037		713.798	6991.63	0.9262		709.647	20846
1281.78	-5.95819	-0.806		1282.07	13.8464	1.441		1256.82	7.65786	0.886		1258.59	7.0974	0.659		1271.74	3.72278	0.824		645.423	-1620.32	1.2057		718.279	-14442.7	-2.1503		715.746	18634.1	2.1761		715.802	7.86953	0.0507		1202.45	26.1271	1.367		733.891	-12716.6	-1.5037		714.43	7013.83	0.9266		710.277	20928.5
1283.19	-6.02728	-0.778		1283.14	13.8165	1.421		1258.32	7.67683	0.889		1259.64	7.10222	0.67		1272.79	3.6843	0.718		646.061	-1454.26	1.2051		718.919	-14428.7	-2.1512		716.385	18636.8	2.176		716.446	7.85149	0.0502		1203.56	26.7145	1.375		734.549	-12870.4	-1.508		715.062	7034.35	0.9256		710.908	21010.2
1284.58	-6.09832	-0.793		1284.09	13.7752	1.449		1259.04	7.68733	0.894		1260.73	7.0734	0.662		1274.21	3.63187	0.612		646.721	-1289.41	1.2087		719.565	-14416.4	-2.1527		717.05	18638.1	2.1745		717.099	7.80347	0.0532		1204.62	27.2758	1.362		735.206	-13022.8	-1.5074		715.72	7056.8	0.9245		711.54	21091.4
1285.65	-6.16869	-0.778		1285.51	13.7325	1.435		1260.09	7.6975	0.886		1262.12	7.07217	0.667		1275.39	3.57436	0.498		647.375	-1126.89	1.2107		720.202	-14405.6	-2.154		717.687	18639.5	2.1755		717.758	7.83732	0.0514		1205.71	27.8018	1.372		735.864	-13172.3	-1.5127		716.35	7078.1	0.9245		712.169	21171.5
1286.7	-6.23703	-0.796		1286.55	13.7001	1.474		1261.19	7.7054	0.904		1263.5	7.07255	0.624		1276.46	3.50985	0.432		648.032	-965.549	1.2108		720.833	-14394.5	-2.1517		718.315	18640.7	2.1757		718.415	7.83507	0.0501		1206.79	28.3001	1.38		736.521	-13317.4	-1.5127		716.997	7099.23	0.927		712.796	21248.9
1287.75	-6.29917	-0.788		1287.65	13.6772	1.433		1262.31	7.72178	0.894		1264.61	7.07145	0.662		1277.88	3.43326	0.361		648.663	-807.51	1.2133		721.481	-14384.3	-2.1537		718.976	18643	2.1788		719.075	7.7641	0.0467		1207.87	28.7591	1.367		737.179	-13461.2	-1.5173		717.641	7121.42	0.9234		713.427	21324.9
1289.15	-6.35017	-0.811		1288.7	13.6336	1.449		1263.39	7.74201	0.917		1265.69	7.04228	0.644		1279.01	3.35629	0.263		649.294	-649.588	1.2141		722.12	-14376.1	-2.1552		719.606	18645	2.1798		719.72	7.73888	0.0459		1208.94	29.1657	1.39		737.837	-13603.9	-1.52		718.281	7144.94	0.9228		714.057	21399.8
1289.85	-6.40551	-0.788		1289.8	13.5933	1.466		1264.47	7.75892	0.902		1266.81	7.02057	0.647		1280.06	3.27552	0.209		649.928	-492.43	1.2179		722.746	-14367.9	-2.154		720.25	18647.6	2.1763		720.344	7.77979	0.0452		1210.04	29.5506	1.387		738.494	-13740.6	-1.5243		718.918	7168.83	0.9255		714.691	21474.4
1291.22	-6.46087	-0.811		1290.88	13.5867	1.426		1265.54	7.76774	0.904		1267.86	7.01631	0.667		1281.54	3.18972	0.143		650.571	-336.437	1.2186		723.405	-14362.5	-2.1544		720.896	18650.2	2.1746		721.001	7.79477	0.0462		1211.1	29.9176	1.421		739.152	-13873.9	-1.5274		719.562	7192.38	0.9273		715.312	21544.9
1292.34	-6.51025	-0.804		1292.32	13.566	1.456		1266.59	7.77792	0.889		1268.94	7.00349	0.641		1282.62	3.09799	0.094		651.208	-180.87	1.2201		724.038	-14355.1	-2.1511		721.541	18652	2.1749		721.624	7.82255	0.0455		1212.17	30.2634	1.418		739.809	-14005	-1.5273		720.199	7213.83	0.9244		715.931	21612.6
1293.71	-6.55282	-0.804		1293.39	13.5326	1.436		1267.69	7.79052	0.904		1270.33	6.98718	0.66		1283.67	2.99587	0.07		651.841	-25.3965	1.2212		724.674	-14344.4	-2.1503		722.176	18653.7	2.1738		722.271	7.8143	0.0463		1213.22	30.5784	1.433		740.467	-14134.2	-1.5304		720.836	7232.88	0.9264		716.566	21679.3
1295.1	-6.59075	-0.816		1294.47	13.505	1.441		1268.82	7.79851	0.899		1271.72	6.98068	0.652		1284.72	2.88838	0.011		652.491	128.697	1.2238		725.332	-14334.5	-2.1503		722.817	18656.6	2.1739		722.921	7.8829	0.0481		1214.31	30.8766	1.43		741.124	-14262.7	-1.5312		721.484	7251.32	0.9246		717.216	21744.2
1296.17	-6.62694	-0.808		1295.2	13.4863	1.436		1269.98	7.80242	0.915		1272.78	6.97178	0.649		1285.82	2.75904	-0.014		653.128	281.08	1.2235		725.988	-14324.8	-2.15		723.462	18659.3	2.1738		723.553	7.84918	0.0464		1215.39	31.1478	1.423		741.782	-14391.4	-1.5346		722.129	7270.38	0.9264		717.856	21808
1297.58	-6.66989	-0.829		1296.66	13.4551	1.471		1271.03	7.81159	0.915		1273.95	6.96077	0.655		1287.19	2.61454	-0.065		653.765	433.296	1.226		726.643	-14315.7	-2.1482		724.1	18662.5	2.1731		724.2	7.82345	0.0486		1216.46	31.3882	1.45		742.44	-14517.5	-1.5301		722.764	7289.64	0.9289		718.49	21869.6
1298.97	-6.71141	-0.843		1297.78	13.414	1.418		1272.08	7.82177	0.892		1275.07	6.95646	0.644		1288.26	2.4659	-0.102		654.407	588.002	1.227		727.267	-14307.9	-2.1503		724.738	18665.7	2.1714		724.852	7.78918	0.0491		1217.53	31.627	1.456		743.097	-14638.4	-1.5306		723.406	7308.91	0.9282		719.14	21929.8
1300.04	-6.76191	-0.814		1298.94	13.3969	1.433		1273.5	7.82431	0.919		1276.16	6.92261	0.655		1289.67	2.32025	-0.128		655.049	740.206	1.227		727.901	-14301	-2.1496		725.38	18668.4	2.1696		725.476	7.73022	0.0512		1218.59	31.8523	1.451		743.755	-14758.5	-1.5278		724.059	7329.31	0.929		719.834	21989.5
1301.09	-6.80431	-0.826		1300.32	13.364	1.435		1274.89	7.83168	0.907		1277.23	6.87943	0.644		1291.18	2.17144	-0.161		655.681	890.991	1.2316		728.581	-14296.7	-2.1506		726.016	18671.1	2.1703		726.099	7.7202	0.0497		1219.69	32.0535	1.448		744.412	-14878.2	-1.5286		724.696	7350.64	0.9285		720.484	22047.9
1302.14	-6.8346	-0.829		1301.41	13.3388	1.463		1276.01	7.83994	0.909		1278.27	6.84997	0.679		1291.95	2.02498	-0.169		656.327	1039.13	1.2319		729.208	-14291.8	-2.1493		726.662	18672.3	2.1749		726.763	7.65654	0.0489		1220.76	32.2307	1.43		745.07	-14995.9	-1.5291		725.338	7371.83	0.9268		721.124	22105.8
1303.19	-6.86118	-0.844		1302.47	13.3134	1.438		1277.06	7.84371	0.927		1279.32	6.82878	0.647		1293	1.86587	-0.25		656.964	1186.91	1.235		729.852	-14287.2	-2.1479		727.303	18672.6	2.1792		727.405	7.63991	0.0482		1221.83	32.4084	1.441		745.727	-15110.3	-1.529		725.982	7392.23	0.9268		721.763	22162.8
1304.28	-6.88572	-0.833		1303.52	13.2866	1.467		1278.46	7.85041	0.881		1280.43	6.81035	0.654		1294.34	1.6923	-0.239		657.602	1335.44	1.2368		730.491	-14279.4	-2.151		727.947	18672.5	2.1807		728.034	7.64438	0.0472		1222.89	32.5611	1.456		746.385	-15221.7	-1.5331		726.639	7411.65	0.9284		722.397	22218.2
1305.68	-6.90608	-0.842		1304.67	13.2715	1.446		1279.9	7.85942	0.909		1281.81	6.79256	0.639		1295.49	1.51658	-0.249		658.296	1482.89	1.239		731.13	-14269.8	-2.1523		728.582	18673.2	2.1836		728.657	7.67738	0.0495		1223.98	32.6987	1.448		747.042	-15328.8	-1.5341		727.291	7431.45	0.9258		723.025	22271.5
1307.08	-6.92609	-0.842		1306.11	13.2609	1.461		1280.6	7.87006	0.894		1282.9	6.76682	0.667		1296.56	1.32422	-0.289		658.972	1628.66	1.2405		731.754	-14263.2	-2.1501		729.205	18674	2.1843		729.296	7.68498	0.0503		1225.1	32.8211	1.435		747.7	-15432.5	-1.533		727.924	7450.51	0.9246		723.676	22321.7
1308.15	-6.94349	-0.833		1307.26	13.2264	1.446		1281.7	7.87531	0.922		1284.28	6.74625	0.649		1298.03	1.13175	-0.287		659.606	1771.51	1.2445		732.389	-14257	-2.1509		729.847	18675.7	2.1861		729.919	7.64617	0.0515		1226.23	32.9357	1.461		748.358	-15537.3	-1.5338		728.559	7469.98	0.9241		724.33	22369.2
1309.26	-6.95164	-0.834		1308.64	13.2091	1.438		1283.1	7.8718	0.894		1285.35	6.74393	0.65		1298.75	0.934544	-0.333		660.24	1911.2	1.242		733.048	-14250.9	-2.1539		730.49	18678.1	2.1868		730.556	7.65518	0.0511		1227.3	33.0258	1.461		749.015	-15642.8	-1.5362		729.188	7490.16	0.9237		724.97	22415.5
1310.32	-6.96463	-0.816		1310.03	13.18	1.456		1284.16	7.87571	0.902		1286.4	6.75023	0.641		1299.87	0.721652	-0.343		660.875	2050.29	1.2427		733.7	-14245.3	-2.1543		731.12	18678.7	2.1906		731.181	7.65337	0.0552		1228.37	33.1189	1.431		749.673	-15749.4	-1.5371		729.822	7512.06	0.9216		725.601	22462.1
1311.37	-6.97874	-0.826		1311.09	13.1589	1.451		1285.29	7.88633	0.96		1287.45	6.73148	0.664		1300.94	0.514872	-0.394		661.503	2186.31	1.2444		734.338	-14242	-2.1534		731.754	18678.6	2.1896		731.819	7.64496	0.0536		1229.42	33.2069	1.46		750.33	-15856.2	-1.5386		730.476	7534.39	0.9229		726.234	22507.9
1312.5	-6.98659	-0.836		1312.14	13.1101	1.464		1286.34	7.89911	0.912		1288.54	6.73921	0.627		1302.06	0.30301	-0.368		662.14	2319.58	1.2464		734.997	-14239.2	-2.1527		732.397	18679.4	2.1874		732.472	7.6327	0.0543		1230.52	33.2767	1.463		750.988	-15960.9	-1.5378		731.104	7554.73	0.9232		726.864	22553.2
1313.57	-6.99886	-0.864		1313.19	13.0894	1.464		1287.5	7.90538	0.897		1289.6	6.76147	0.654		1303.13	0.09077	-0.38		662.789	2455.46	1.2471		735.644	-14237.7	-2.1562		733.034	18680.7	2.1856		733.1	7.65772	0.0551		1231.6	33.34	1.464		751.645	-16061	-1.5378		731.734	7573.79	0.9237		727.495	22596.8
1314.62	-7.01211	-0.839		1314.29	13.0788	1.449		1288.59	7.90526	0.934		1290.65	6.78373	0.644		1304.57	-0.143383	-0.416		663.412	2589.91	1.2473		736.286	-14235.8	-2.1586		733.676	18681	2.181		733.736	7.69248	0.0575		1232.72	33.3944	1.456		752.303	-16156.2	-1.5391		732.368	7594.65	0.9237		728.125	22638.6
1315.99	-7.01759	-0.854		1315.68	13.0384	1.435		1289.99	7.90198	0.904		1291.7	6.81022	0.652		1305.96	-0.391504	-0.444		664.053	2722.79	1.2493		736.933	-14234.4	-2.1575		734.323	18680.9	2.1785		734.37	7.67311	0.0583		1233.85	33.447	1.445		752.961	-16248.3	-1.5358		733.01	7615.93	0.9253		728.756	22678.8
1317.06	-7.02016	-0.841		1316.4	12.9917	1.466		1291.08	7.90107	0.904		1292.79	6.84442	0.655		1307.35	-0.644793	-0.454		664.683	2852.69	1.2513		737.578	-14233.4	-2.1578		734.958	18679.5	2.178		735.051	7.65702	0.055		1234.91	33.4747	1.443		753.618	-16340	-1.5352		733.655	7637.86	0.9243		729.387	22717.2
1318.47	-7.03022	-0.838		1317.79	12.9749	1.457		1292.15	7.90556	0.917		1294.18	6.87462	0.649		1308.42	-0.897405	-0.46		665.316	2981.75	1.2509		738.224	-14230	-2.1611		735.599	18679.1	2.1747		735.692	7.59379	0.054		1235.97	33.5067	1.48		754.276	-16429.5	-1.5377		734.305	7660.42	0.9263		730.016	22755.4
1319.56	-7.03162	-0.866		1318.95	12.9589	1.433		1293.21	7.90846	0.907		1295.56	6.89784	0.662		1309.47	-1.15836	-0.497		665.963	3111.01	1.2504		738.863	-14224.3	-2.1601		736.249	18679.4	2.1712		736.34	7.55578	0.0529		1237.06	33.528	1.463		754.933	-16517.4	-1.5392		734.93	7682.92	0.9245		730.65	22794.1
1320.66	-7.03099	-0.862		1320.33	12.9129	1.449		1294.31	7.91369	0.934		1296.67	6.92824	0.64		1310.92	-1.42545	-0.477		666.599	3239.96	1.2542		739.517	-14219.8	-2.1576		736.885	18680.5	2.1685		736.98	7.56243	0.0498		1238.16	33.5466	1.473		755.591	-16603.4	-1.543		735.571	7704.32	0.9242		731.307	22832
1322.11	-7.03313	-0.849		1321.45	12.8785	1.466		1295.38	7.91866	0.899		1297.76	6.9741	0.644		1312	-1.69258	-0.528		667.238	3365.98	1.2565		740.157	-14217.1	-2.1571		737.526	18681.4	2.1659		737.622	7.52574	0.0455		1239.23	33.5434	1.459		756.248	-16687.8	-1.5438		736.205	7725.67	0.9276		731.938	22868.9
1323.2	-7.03861	-0.854		1322.59	12.8435	1.456		1296.43	7.92455	0.937		1298.84	7.0136	0.645		1313.05	-1.95583	-0.514		667.888	3491.01	1.256		740.804	-14212.2	-2.158		738.167	18682	2.1661		738.259	7.43129	0.0473		1240.3	33.5422	1.438		756.906	-16768.6	-1.5433		736.838	7748.39	0.9277		732.567	22905.4
1324.71	-7.04097	-0.864		1323.98	12.8042	1.462		1297.48	7.92562	0.922		1300.23	7.03079	0.654		1314.1	-2.22762	-0.532		668.55	3616.15	1.2547		741.44	-14207.1	-2.157		738.798	18682.4	2.1648		738.895	7.4264	0.0474		1241.35	33.5307	1.473		757.563	-16849.7	-1.5446		737.46	7772.32	0.9272		733.197	22941.3
1325.43	-7.04376	-0.858		1324.92	12.7515	1.463		1298.9	7.92769	0.899		1301.3	7.02596	0.636		1315.2	-2.51075	-0.522		669.184	3740.33	1.2529		742.068	-14201.7	-2.1551		739.432	18684.1	2.1625		739.521	7.3959	0.0453		1242.4	33.5185	1.473		758.221	-16930.2	-1.5464		738.097	7795.32	0.927		733.833	22977.2
1326.5	-7.04458	-0.854		1326.65	12.7214	1.456		1299.98	7.92821	0.914		1302.35	7.01078	0.674		1316.66	-2.80585	-0.562		669.824	3862.12	1.2532		742.71	-14196.4	-2.1557		740.071	18684.8	2.1671		740.161	7.38231	0.0451		1243.53	33.5	1.448		758.879	-17011.2	-1.5479		738.727	7818.97	0.9267		734.484	23012.5
1327.93	-7.04345	-0.876		1328.03	12.6943	1.456		1301.08	7.92611	0.911		1303.4	6.99449	0.66		1317.74	-3.09876	-0.554		670.468	3983.49	1.2504		743.361	-14193.2	-2.155		740.714	18684.6	2.1693		740.814	7.38126	0.0448		1244.6	33.4799	1.443		759.536	-17089.2	-1.5522		739.36	7841.44	0.9282		735.117	23046.2
1328.67	-7.04159	-0.856		1329.41	12.6566	1.451		1302.13	7.9225	0.947		1304.49	6.98657	0.68		1318.79	-3.38586	-0.562		671.12	4103.82	1.2507		744.012	-14186.9	-2.1535		741.353	18686.3	2.1665		741.454	7.37344	0.0466		1245.66	33.4546	1.443		760.194	-17163.8	-1.5574		739.989	7862.47	0.93		735.747	23079.8
1329.73	-7.03511	-0.849		1330.84	12.6035	1.473		1303.18	7.91951	0.929		1305.57	6.99358	0.651		1320.21	-3.66017	-0.579		671.783	4225.7	1.2519		744.671	-14180.9	-2.1544		741.974	18686.7	2.1703		742.087	7.37003	0.0442		1246.76	33.4262	1.46		760.851	-17235.9	-1.5587		740.626	7883.42	0.928		736.377	23112.3
1330.86	-7.03494	-0.851		1331.9	12.5559	1.456		1304.3	7.91577	0.909		1306.69	6.98945	0.639		1321.61	-3.93252	-0.597		672.417	4345.45	1.2519		745.293	-14173	-2.1544		742.61	18684.9	2.1728		742.734	7.33162	0.0447		1247.83	33.4003	1.451		761.509	-17304.1	-1.56		741.266	7902.88	0.9298		737.006	23142.6
1331.93	-7.0315	-0.857		1333.04	12.5365	1.469		1305.37	7.91236	0.919		1307.83	6.98671	0.659		1322.73	-4.19778	-0.596		673.056	4460.77	1.2513		745.937	-14163.6	-2.1552		743.241	18683.8	2.1778		743.357	7.32061	0.0476		1248.9	33.3648	1.453		762.166	-17370.1	-1.5605		741.901	7922.38	0.9272		737.636	23170.7
1333.3	-7.02305	-0.858		1334.11	12.4959	1.448		1306.42	7.90859	0.915		1308.9	6.99087	0.632		1323.86	-4.46372	-0.603		673.701	4573.71	1.2503		746.589	-14152.9	-2.1555		743.874	18681.7	2.1791		743.994	7.282	0.0501		1249.95	33.3336	1.461		762.824	-17434.7	-1.562		742.548	7941.54	0.9251		738.27	23197.7
1334.68	-7.01146	-0.853		1335.21	12.4551	1.454		1307.47	7.89735	0.937		1309.95	7.00221	0.642		1324.93	-4.73771	-0.621		674.352	4684.18	1.2491		747.218	-14142.4	-2.1572		744.529	18678.9	2.1774		744.643	7.33188	0.0478		1251.04	33.3053	1.44		763.481	-17499.4	-1.5643		743.198	7962.43	0.9241		738.901	23224.1
1336.06	-7.00441	-0.872		1336.26	12.4313	1.461		1308.52	7.89183	0.919		1311	7.0132	0.652		1326.33	-5.01881	-0.618		675.012	4790.6	1.2504		747.861	-14133.6	-2.1574		745.166	18677.6	2.1802		745.302	7.35107	0.048		1252.1	33.2568	1.466		764.139	-17565.2	-1.566		743.827	7983.71	0.9243		739.532	23249.8
1337.44	-6.99205	-0.863		1337.31	12.4166	1.466		1309.69	7.88782	0.922		1312.09	7.03479	0.659		1327.49	-5.30271	-0.611		675.654	4893.75	1.2529		748.508	-14126.2	-2.1578		745.808	18676.1	2.1807		745.926	7.40076	0.0488		1253.15	33.2202	1.469		764.797	-17630.9	-1.5655		744.462	8003.29	0.9248		740.157	23274.9
1338.51	-6.97625	-0.854		1338.68	12.3911	1.459		1310.81	7.87964	0.919		1313.16	7.04391	0.652		1328.53	-5.59216	-0.626		676.292	4992.57	1.2526		749.146	-14119.3	-2.1529		746.454	18675.2	2.1789		747.658	7.40973	0.0468		1254.21	33.1836	1.461		765.454	-17692.2	-1.5683		745.094	8022.82	0.9248		740.797	23299
1339.56	-6.96797	-0.864		1340.05	12.3769	1.461		1311.9	7.87578	0.91		1314.21	7.04448	0.66		1329.6	-5.87395	-0.639		676.934	5087.67	1.2542		749.769	-14111.5	-2.1561		747.093	18673.6	2.177		748.32	7.39007	0.0486		1255.28	33.1506	1.481		766.112	-17753.3	-1.568		745.737	8043.61	0.9212		741.449	23322.2
1341.01	-6.9594	-0.874		1341.12	12.3546	1.446		1313	7.86469	0.929		1315.2	7.04095	0.672		1330.65	-6.15248	-0.651		677.603	5185.38	1.2514		750.395	-14103.1	-2.1584		747.739	18672.5	2.1778		748.972	7.40811	0.0461		1256.4	33.1052	1.446		766.769	-17812.9	-1.5672		746.382	8064.78	0.9214		742.077	23345.4
1342.49	-6.95133	-0.864		1342.24	12.3177	1.461		1314.07	7.8608	0.922		1316.63	7.04697	0.644		1331.7	-6.42766	-0.644		678.244	5286.74	1.2526		751.033	-14094.1	-2.1568		748.372	18669.5	2.1783		749.596	7.42174	0.0482		1257.53	33.0437	1.491		767.427	-17868.7	-1.5667		747.035	8086.03	0.9235		742.717	23369.2
1343.98	-6.93574	-0.869		1343.62	12.2821	1.408		1315.62	7.85403	0.919		1318.06	7.04453	0.66		1333.06	-6.68855	-0.657		678.891	5390.75	1.2542		751.666	-14085.5	-2.1579		749.006	18666.9	2.1799		750.242	7.41582	0.048		1258.6	32.973	1.481		768.084	-17924	-1.5651		747.667	8108.37	0.9227		743.349	23389.9
1344.34	-6.91974	-0.879		1345	12.2775	1.274		1316.34	7.84867	0.917		1319.11	7.03715	0.631		1334.13	-6.94378	-0.662		679.526	5493.22	1.2535		752.305	-14078.2	-2.1577		749.646	18666	2.1788		750.887	7.42734	0.0489		1259.7	32.9171	1.476		768.742	-17979.2	-1.5664		748.304	8130.53	0.9227		743.983	23409.1
1345.46	-6.89989	-0.872		1346.12	12.2636	0.991		1317.39	7.84927	0.91		1320.16	7.04594	0.596		1335.18	-7.19271	-0.667		680.165	5593.04	1.254		752.947	-14070.4	-2.1581		750.286	18665.4	2.179		751.553	7.4302	0.0454		1260.75	32.8335	1.481		769.4	-18031.3	-1.5669		748.946	8151.24	0.9225		744.64	23426.5
1346.87	-6.87912	-0.871		1347.21	12.2429	0.824		1318.44	7.84309	0.897		1321.21	7.05033	0.561		1336.23	-7.43205	-0.692		680.815	5691.07	1.2562		753.604	-14064.8	-2.1575		750.918	18663.1	2.181		752.198	7.42603	0.046		1261.8	32.7716	1.496		770.057	-18084.6	-1.5696		749.586	8169.95	0.9239		745.275	23445.4
1348.3	-6.86875	-0.874		1348.29	12.2347	0.616		1319.53	7.83725	0.935		1322.36	7.07279	0.445		1337.28	-7.66693	-0.659		681.457	5786.9	1.2565		754.246	-14058.6	-2.1609		751.551	18659.3	2.1797		752.84	7.41184	0.0465		1262.85	32.7251	1.483		770.715	-18135.6	-1.5689		750.22	8187.34	0.9252		745.906	23465.8
1349	-6.85443	-0.861		1349.68	12.2267	0.406		1320.93	7.83235	0.917		1323.43	7.10481	0.328		1338.33	-7.89037	-0.68		682.086	5880.72	1.2588		754.875	-14051.8	-2.1626		752.182	18655.1	2.1805		753.479	7.46167	0.0472		1263.96	32.6638	1.446		771.372	-18184.7	-1.5694		750.872	8204.53	0.9259		746.538	23484.6
1350.65	-6.83531	-0.889		1350.4	12.2121	0.255		1322.02	7.83092	0.939		1324.48	7.11579	0.273		1339.73	-8.09379	-0.697		682.727	5973.59	1.2566		755.528	-14045.6	-2.1666		752.821	18651.1	2.1805		754.109	7.45036	0.0469		1265.01	32.6009	1.488		772.03	-18229.9	-1.5661		751.503	8222.5	0.9285		747.17	23502.1
1351.37	-6.81739	-0.889		1351.79	12.2043	0.095		1323.07	7.83065	0.922		1325.57	7.13645	0.151		1340.54	-8.28798	-0.69		683.362	6066.32	1.2598		756.168	-14039	-2.1645		753.47	18648.3	2.182		754.732	7.43543	0.0446		1266.06	32.5299	1.479		772.687	-18271.5	-1.5671		752.138	8239.13	0.928		747.822	23518.3
1352.47	-6.80059	-0.907		1352.84	12.2174	-0.074		1324.12	7.83441	0.937		1326.68	7.1553	0.08		1342.07	-8.47363	-0.74		684.002	6160.5	1.2633		756.809	-14033.5	-2.1643		754.101	18645.4	2.1815		755.369	7.44196	0.0478		1267.11	32.4623	1.481		773.345	-18312.5	-1.5664		752.767	8255.35	0.9286		748.452	23534.9
1353.52	-6.79093	-0.885		1353.94	12.226	-0.163		1325.17	7.83393	0.917		1327.74	7.17004	-0.018		1342.79	-8.65316	-0.702		684.625	6254.84	1.2601		757.462	-14029.4	-2.1653		754.732	18643	2.18		756.009	7.41817	0.0475		1268.16	32.3934	1.511		774.002	-18350.7	-1.5677		753.397	8271.49	0.9305		749.089	23550.4
1354.57	-6.77991	-0.897		1355.32	12.2171	-0.281		1326.32	7.83332	0.896		1328.79	7.1689	-0.059		1343.89	-8.81949	-0.707		685.263	6347.08	1.2592		759.176	-14024.8	-2.1645		755.361	18641.4	2.1795		756.637	7.39863	0.047		1269.22	32.3151	1.491		774.66	-18385.9	-1.568		754.028	8286.26	0.9328		749.741	23567.1
1356.01	-6.76189	-0.884		1356.39	12.2105	-0.37		1327.38	7.8241	0.915		1329.81	7.17353	-0.127		1344.96	-8.97031	-0.727		685.894	6437.55	1.2608		759.824	-14019	-2.1603		755.993	18639.9	2.1785		757.268	7.33493	0.0466		1270.27	32.2462	1.488		775.318	-18418.2	-1.5665		754.662	8300.79	0.9354		750.401	23585.4
1357.12	-6.73903	-0.877		1357.44	12.2159	-0.441		1328.53	7.81855	0.924		1331.28	7.1762	-0.181		1346.01	-9.11814	-0.7		686.528	6526.4	1.2627		760.463	-14012.4	-2.1484		756.645	18637	2.1756		757.926	7.39632	0.0479		1271.34	32.1677	1.481		775.975	-18450.4	-1.5683		755.285	8316.8	0.9361		751.036	23602.4
1358.2	-6.70213	-0.869		1358.58	12.1809	-0.507		1329.59	7.81836	0.92		1332.37	7.18264	-0.239		1347.17	-9.26182	-0.715		687.174	6612.95	1.2629		761.087	-14002.7	-2.1251		757.281	18634.7	2.1761		758.577	7.35116	0.0488		1272.04	32.0826	1.478		776.633	-18482.8	-1.5661		755.921	8334.52	0.9354		751.674	23619.9
1359.25	-6.67022	-0.881		1359.96	12.1319	-0.581		1330.7	7.81805	0.93		1333.76	7.19672	-0.285		1348.24	-9.40325	-0.728		687.811	6698.55	1.2622		761.739	-13990.4	-2.0923		757.912	18631.9	2.1744		759.209	7.30959	0.0509		1273.52	32.0093	1.494		777.29	-18517.6	-1.5684		756.543	8353.31	0.9341		752.322	23636.8
1360.34	-6.64667	-0.882		1361.35	12.0727	-0.656		1331.76	7.81134	0.914		1334.85	7.22547	-0.325		1349.29	-9.53686	-0.753		688.448	6782.25	1.2618		762.364	-13978	-2.049		758.565	18628.9	2.1746		759.846	7.32034	0.052		1274.59	31.9353	1.461		777.948	-18549.8	-1.5704		757.187	8372.58	0.9346		752.957	23653.7
1361.41	-6.62247	-0.896		1362.46	12.015	-0.689		1332.81	7.80789	0.939		1336.24	7.23818	-0.373		1350.34	-9.65898	-0.743		689.101	6862.68	1.2657		763.002	-13964.2	-1.9944		759.197	18626.5	2.1746		760.502	7.2929	0.0548		1275.66	31.8791	1.466		778.605	-18578.2	-1.5742		757.824	8391.04	0.9326		753.591	23671.6
1362.92	-6.60172	-0.876		1363.53	11.9446	-0.752		1333.86	7.80667	0.902		1337.32	7.23463	-0.411		1351.75	-9.76662	-0.73		689.737	6941.7	1.2648		763.657	-13946.9	-1.9283		759.832	18623.1	2.1745		761.128	7.25991	0.0543		1276.76	31.8123	1.476		779.263	-18607.5	-1.5732		758.461	8409.17	0.9344		754.227	23689.1
1363.64	-6.58032	-0.867		1364.58	11.8818	-0.82		1334.95	7.79961	0.901		1338.7	7.23926	-0.431		1352.84	-9.86797	-0.705		690.375	7018.93	1.2641		764.31	-13925.8	-1.8449		760.474	18619.8	2.1779		761.776	7.21152	0.0543		1277.82	31.7593	1.481		779.92	-18637.1	-1.5744		759.107	8426.6	0.9356		754.854	23706.5
1365.12	-6.55308	-0.892		1365.63	11.7927	-0.823		1336.04	7.78905	0.937		1339.78	7.25433	-0.471		1353.89	-9.9568	-0.74		691.018	7097.45	1.2688		764.968	-13900.1	-1.7525		761.115	18617	2.1796		762.403	7.1999	0.053		1278.89	31.6943	1.512		780.578	-18667.7	-1.5754		759.759	8442.62	0.9323		755.486	23723.1
1366.2	-6.52529	-0.872		1366.72	11.7139	-0.886		1337.11	7.7834	0.919		1340.87	7.26326	-0.481		1354.94	-10.0351	-0.735		691.677	7172.33	1.2675		765.614	-13870.8	-1.6492		761.75	18613.3	2.177		763.047	7.19225	0.0563		1279.96	31.6213	1.517		781.236	-18699.6	-1.5754		760.419	8458.22	0.932		756.114	23737.8
1367.27	-6.5061	-0.876		1368.11	11.6075	-0.926		1338.25	7.78356	0.909		1342.3	7.22797	-0.555		1355.99	-10.1164	-0.743		692.316	7249.87	1.2688		766.256	-13836.9	-1.5405		762.379	18610	2.1755		763.688	7.11971	0.0552		1281.03	31.5642	1.519		781.893	-18730.4	-1.5774		761.051	8474.71	0.9294		756.745	23750.9
1368.69	-6.48573	-0.9		1369.19	11.4948	-0.944		1339.32	7.77449	0.922		1343.43	7.18749	-0.52		1357.39	-10.1812	-0.747		692.958	7327.47	1.269		766.904	-13797.3	-1.4273		763.01	18606.2	2.1785		764.334	7.11469	0.0569		1282.08	31.4913	1.509		782.551	-18762.5	-1.5754		761.691	8489.64	0.933		757.378	23764.7
1369.39	-6.46365	-0.874		1370.26	11.3836	-1.013		1340.74	7.7644	0.919		1344.5	7.14296	-0.542		1358.48	-10.2454	-0.747		693.601	7403.56	1.2706		767.549	-13754.3	-1.3154		763.641	18604.1	2.1806		764.958	7.1074	0.057		1283.18	31.408	1.521		783.208	-18793.4	-1.5786		762.34	8504.42	0.9327		758.005	23778.4
1370.91	-6.44576	-0.902		1371.31	11.2639	-1.007		1341.82	7.75272	0.922		1345.55	7.07595	-0.562		1359.53	-10.3013	-0.747		694.231	7479.26	1.271		768.191	-13707.5	-1.2032		764.276	18603.4	2.1846		765.617	7.16068	0.0537		1284.25	31.339	1.488		783.866	-18824.6	-1.5799		762.979	8519.62	0.9317		758.638	23793.5
1371.99	-6.41818	-0.902		1372.36	11.1275	-1.05		1342.89	7.74423	0.927		1346.6	7.01168	-0.555		1360.9	-10.3513	-0.75		694.866	7554.46	1.2722		768.851	-13658.1	-1.0908		764.928	18600.9	2.1864		766.243	7.15921	0.0509		1285.32	31.2795	1.484		784.523	-18855.1	-1.5799		763.622	8535.28	0.9312		759.265	23808.5
1373.44	-6.38672	-0.894		1373.46	10.984	-1.063		1343.98	7.7397	0.894		1347.69	6.92466	-0.603		1361.96	-10.3818	-0.767		695.521	7630.44	1.2723		769.556	-13600.8	-0.9808		765.566	18596.7	2.1846		766.887	7.2289	0.0471		1286.37	31.2104	1.489		785.181	-18888.1	-1.5784		764.264	8550.75	0.9296		759.899	23821.4
1374.84	-6.36618	-0.905		1374.57	10.8579	-1.096		1345.38	7.73963	0.939		1348.75	6.82737	-0.592		1363.41	-10.3927	-0.771		696.173	7703.31	1.2702		770.206	-13538.5	-0.8733		766.209	18593.3	2.1854		767.534	7.23511	0.0491		1287.47	31.1437	1.491		785.839	-18923.4	-1.5809		764.91	8565.46	0.9258		760.529	23833.3
1375.91	-6.34386	-0.874		1375.73	10.7051	-1.099		1346.51	7.73554	0.909		1349.85	6.73614	-0.603		1364.63	-10.397	-0.778		696.833	7773.42	1.2704		770.845	-13473.1	-0.778		766.852	18590.4	2.1859		768.162	7.20806	0.0497		1288.56	31.0825	1.527		786.496	-18959	-1.5821		765.545	8580.11	0.9241		761.158	23845.3
1376.96	-6.32391	-0.886		1377.12	10.5247	-1.134		1347.61	7.732	0.915		1350.93	6.64381	-0.646		1365.35	-10.3955	-0.765		697.468	7843.83	1.2692		771.495	-13405.9	-0.6822		767.508	18586.7	2.185		768.794	7.20029	0.0511		1289.63	31.016	1.491		787.154	-18993.6	-1.5818		766.187	8596.88	0.9254		761.791	23858.2
1378.01	-6.30541	-0.901		1378.21	10.3413	-1.154		1348.71	7.72758	0.917		1352.37	6.53573	-0.661		1366.4	-10.3817	-0.768		698.102	7915.8	1.2734		772.132	-13334	-0.5926		768.158	18582.7	2.1883		769.454	7.1624	0.0458		1290.75	30.9524	1.506		787.811	-19026.7	-1.5836		766.838	8614.85	0.9252		762.414	23870
1379.06	-6.28996	-0.881		1379.59	10.1528	-1.167		1350.11	7.71534	0.914		1353.42	6.4028	-0.644		1367.94	-10.3742	-0.775		698.792	7986.65	1.2741		772.79	-13258.8	-0.5014		768.82	18580	2.1891		770.081	7.13499	0.0471		1291.88	30.8809	1.48		788.469	-19056.9	-1.5816		767.475	8631.32	0.928		763.042	23881.4
1380.47	-6.27487	-0.902		1380.66	9.97498	-1.172		1351.27	7.7058	0.93		1354.51	6.2663	-0.661		1369.23	-10.3625	-0.798		699.439	8058.33	1.275		773.413	-13182.2	-0.4178		769.455	18578.7	2.187		770.727	7.11114	0.0441		1292.95	30.8255	1.501		789.126	-19086.1	-1.5833		768.121	8648.47	0.9241		763.673	23892.9
1381.56	-6.25779	-0.877		1381.78	9.77784	-1.21		1352.34	7.70214	0.915		1355.58	6.13281	-0.686		1369.95	-10.3482	-0.78		700.084	8130.77	1.2758		774.057	-13100.8	-0.3378		770.104	18578.1	2.1854		771.368	7.07016	0.0441		1294	30.7736	1.504		789.784	-19112.5	-1.5821		768.76	8665.35	0.9251		764.305	23905.1
1382.61	-6.24848	-0.891		1382.85	9.55992	-1.2		1353.04	7.70196	0.922		1356.71	5.99418	-0.689		1371	-10.3284	-0.804		700.724	8202.77	1.2773		774.71	-13014.5	-0.2589		770.741	18576.8	2.1849		771.995	7.07309	0.0456		1295.05	30.7189	1.496		790.441	-19138.1	-1.5831		769.381	8681.08	0.9274		764.941	23918.1
1383.66	-6.23591	-0.914		1383.9	9.35486	-1.217		1354.2	7.69547	0.917		1357.8	5.84902	-0.689		1372.05	-10.2951	-0.774		701.376	8274.29	1.278		775.338	-12926.1	-0.1846		771.377	18574.6	2.1839		772.628	7.05157	0.0483		1296.11	30.6582	1.478		791.099	-19162.7	-1.5831		770.023	8696.28	0.9272		765.572	23931.4
1385.13	-6.22352	-0.881		1385.06	9.10986	-1.223		1355.29	7.68736	0.94		1359.18	5.70339	-0.704		1373.1	-10.2535	-0.792		702.021	8340.69	1.2775		775.972	-12832.2	-0.1136		772.01	18572.1	2.1869		773.287	7.06746	0.0478		1297.18	30.61	1.453		791.757	-19188.7	-1.5828		770.675	8709.72	0.9295		766.204	23944.4
1386.26	-6.21608	-0.876		1386.15	8.86132	-1.261		1356.35	7.687	0.901		1360.25	5.55624	-0.706		1374.15	-10.209	-0.791		702.665	8403.04	1.2792		776.63	-12735.8	-0.045		772.663	18571.1	2.1864		773.912	7.10471	0.0481		1298.23	30.5527	1.449		792.414	-19213.3	-1.5818		771.312	8722.72	0.9318		766.836	23956.8
1387.31	-6.20514	-0.884		1387.21	8.62827	-1.251		1357.4	7.68681	0.942		1361.35	5.3951	-0.687		1375.2	-10.1697	-0.798		703.296	8462.66	1.2827		777.262	-12638	0.021		773.297	18568.4	2.1829		774.546	7.1284	0.0455		1299.33	30.4986	1.489		793.072	-19239.4	-1.5773		771.951	8737.54	0.933		767.469	23968.5
1388.78	-6.1918	-0.909		1388.26	8.38717	-1.278		1358.45	7.6856	0.922		1362.44	5.2514	-0.742		1376.34	-10.1386	-0.821		703.943	8520.08	1.2852		777.898	-12538.6	0.0856		774.951	18565.7	2.1791		775.171	7.13645	0.0431		1300.4	30.4282	1.488		793.729	-19266.1	-1.577		772.59	8752.35	0.933		768.1	23981
1389.87	-6.17547	-0.894		1389.36	8.13944	-1.303		1359.56	7.68564	0.916		1363.92	5.12428	-0.712		1377.4	-10.1133	-0.806		704.582	8576.73	1.2832		778.522	-12435.5	0.1482		775.582	18562.7	2.1748		775.825	7.10645	0.0446		1301.45	30.3647	1.483		794.387	-19290.9	-1.579		773.211	8767.36	0.9338		768.719	23994.7
1391.45	-6.16382	-0.897		1390.57	7.87204	-1.296		1360.62	7.68406	0.929		1365.36	4.99176	-0.727		1378.49	-10.0822	-0.824		705.216	8632.81	1.2796		779.156	-12329.8	0.205		776.228	18557.5	2.1679		776.462	7.10691	0.0461		1302.5	30.3095	1.489		795.044	-19313.9	-1.5819		773.865	8784.58	0.9328		769.349	24008.5
1392.85	-6.15298	-0.905		1391.68	7.59713	-1.308		1362.07	7.6831	0.914		1366.47	4.83616	-0.736		1379.66	-10.0475	-0.803		705.856	8691.89	1.2781		779.806	-12222.4	0.2636		776.924	18552.1	2.1498		777.12	7.11933	0.0469		1303.63	30.2528	1.514		795.702	-19333.5	-1.581		774.504	8799.24	0.9336		769.994	24021.7
1394.22	-6.13947	-0.902		1392.75	7.29875	-1.331		1363.15	7.68422	0.922		1367.59	4.66169	-0.732		1381.16	-10.0044	-0.821		706.482	8751.55	1.2753		780.445	-12112.8	0.3175		777.56	18545	2.124		777.745	7.11431	0.0469		1304.71	30.1825	1.519		796.36	-19351.2	-1.5817		775.145	8813.56	0.9311		770.65	24033.8
1395.6	-6.12524	-0.891		1393.8	6.98884	-1.337		1364.21	7.6779	0.942		1368.77	4.47332	-0.745		1381.88	-9.95017	-0.799		707.138	8812.26	1.2726		781.079	-12003.9	0.37		778.21	18533.8	2.0885		778.38	7.09224	0.0468		1305.78	30.1225	1.493		797.017	-19369.6	-1.5786		775.788	8827.51	0.9306		771.308	24044.7
1396.72	-6.10703	-0.882		1394.85	6.6731	-1.377		1365.35	7.66748	0.927		1369.84	4.29372	-0.749		1383.32	-9.89773	-0.811		707.784	8873.41	1.2701		781.712	-11892.8	0.42		778.846	18518.9	2.0436		779.007	7.0672	0.0456		1306.83	30.0561	1.493		797.675	-19386.3	-1.5788		776.432	8839.72	0.931		771.94	24055.7
1397.77	-6.09319	-0.886		1396.22	6.3573	-1.369		1366.46	7.66085	0.929		1370.96	4.12994	-0.747		1384.72	-9.83696	-0.791		708.417	8934.49	1.2716		782.341	-11778.1	0.4674		779.48	18500.8	1.992		779.646	7.04153	0.0458		1307.93	29.9875	1.476		798.332	-19401.4	-1.5783		777.065	8852.32	0.9288		772.571	24067.1
1398.9	-6.07133	-0.891		1397.34	6.01628	-1.374		1367.56	7.65401	0.914		1372.05	3.97162	-0.777		1385.79	-9.77271	-0.81		709.06	8998.39	1.2711		782.995	-11662.9	0.5115		780.13	18481.9	1.931		780.275	7.02233	0.0465		1309.01	29.9262	1.463		798.99	-19416	-1.5773		777.707	8864.68	0.9307		773.228	24079.5
1399.97	-6.04845	-0.901		1398.41	5.68611	-1.379		1368.63	7.64815	0.917		1373.48	3.79485	-0.762		1386.84	-9.71335	-0.818		709.714	9062.5	1.2676		783.644	-11545.5	0.5577		780.764	18458.6	1.8642		780.925	7.00856	0.0465		1310.08	29.8698	1.481		799.647	-19429.7	-1.5786		778.359	8879.87	0.9299		773.875	24090.4
1401.07	-6.03125	-0.885		1399.5	5.36105	-1.365		1370.05	7.63838	0.92		1374.53	3.59597	-0.77		1388.28	-9.65805	-0.826		710.374	9122.49	1.2629		784.27	-11423.6	0.5998		781.397	18431.4	1.789		781.562	7.01099	0.0478		1310.8	29.8204	1.498		800.305	-19442.7	-1.5794		778.996	8894.65	0.9294		774.51	24100.4
1402.12	-6.01442	-0.913		1400.55	5.0255	-1.361		1371.13	7.63218	0.934		1375.62	3.40014	-0.79		1389.42	-9.60435	-0.828		711.014	9181.22	1.2631		784.919	-11297.2	0.64		782.051	18402.2	1.7046		782.215	7.03212	0.0468		1312.21	29.772	1.531		800.962	-19457.3	-1.5756		779.633	8909.63	0.9283		775.141	24109.8
1403.49	-6.00194	-0.906		1401.6	4.66998	-1.388		1372.18	7.62578	0.914		1376.69	3.20592	-0.757		1390.55	-9.54678	-0.834		711.654	9235.68	1.2671		785.568	-11165.6	0.6801		782.69	18371.5	1.6138		782.855	6.99883	0.0432		1313.26	29.716	1.514		801.62	-19474.4	-1.5739		780.252	8926.57	0.9278		775.77	24119
1404.87	-5.98472	-0.921		1402.7	4.29508	-1.386		1373.58	7.61976	0.916		1378.08	2.99525	-0.77		1391.61	-9.48696	-0.859		712.294	9287.35	1.2689		786.198	-11030.9	0.7176		783.323	18337	1.5315		783.479	7.00532	0.0422		1314.38	29.6744	1.546		802.278	-19491.5	-1.5738		780.892	8943.26	0.9293		776.401	24129.1
1406.28	-5.96526	-0.888		1404.12	3.919	-1.381		1374.28	7.61576	0.904		1379.2	2.79753	-0.773		1392.66	-9.4135	-0.829		712.991	9339.76	1.2706		786.834	-10891.6	0.7566		783.974	18298.6	1.447		784.14	7.04393	0.0426		1315.45	29.6111	1.491		802.935	-19505.2	-1.5736		781.541	8958.87	0.9334		777.029	24139
1407.03	-5.93942	-0.906		1405.19	3.53943	-1.434		1375.37	7.60578	0.922		1380.25	2.59799	-0.795		1394.04	-9.33986	-0.844		713.68	9388.98	1.2738		787.471	-10748	0.7947		784.596	18256.4	1.3669		784.8	7.0673	0.0429		1316.53	29.5579	1.511		803.593	-19519.1	-1.5749		782.194	8972.74	0.9342		777.663	24148.2
1408.42	-5.92126	-0.896		1406.56	3.15296	-1.42		1376.44	7.59429	0.912		1381.34	2.38883	-0.793		1395.1	-9.27318	-0.808		714.384	9435.54	1.274		788.098	-10602.4	0.8276		785.235	18210.7	1.2848		785.455	7.06076	0.0454		1317.6	29.504	1.504		804.25	-19534.6	-1.5747		782.83	8984.8	0.9317		778.293	24155.6
1409.82	-5.91018	-0.906		1407.67	2.73903	-1.415		1377.49	7.5834	0.905		1382.42	2.18741	-0.788		1396.17	-9.21936	-0.841		715.085	9483.15	1.2724		788.755	-10453	0.8638		785.868	18162.2	1.2037		786.105	7.0634	0.0495		1318.69	29.4476	1.491		804.908	-19547.8	-1.5778		783.479	8996.74	0.9324		778.93	24163.4
1410.93	-5.89917	-0.908		1409.06	2.29974	-1.41		1378.86	7.5742	0.937		1383.5	1.97756	-0.797		1397.24	-9.16834	-0.844		715.796	9531.9	1.2747		789.401	-10301.8	0.8972		786.499	18111.4	1.1268		786.763	7.05719	0.0488		1319.76	29.3988	1.502		805.565	-19557.5	-1.5791		784.121	9011.05	0.9328		779.582	24171.4
1412.33	-5.89061	-0.927		1410.15	1.84366	-1.42		1379.97	7.56337	0.899		1384.57	1.77251	-0.777		1398.29	-9.1238	-0.856		716.454	9577.64	1.276		790.042	-10149.7	0.9295		787.145	18056.5	1.0545		787.403	7.05435	0.0501		1320.81	29.3361	1.48		806.223	-19565.6	-1.5806		784.772	9025.19	0.9323		780.219	24179.7
1413.07	-5.87486	-0.902		1411.53	1.40709	-1.432		1381.02	7.55563	0.828		1385.62	1.56747	-0.803		1399.34	-9.07577	-0.839		717.088	9621.59	1.2807		790.695	-9996.1	0.9607		787.785	17997.4	0.9853		788.029	7.00248	0.0517		1321.89	29.2837	1.491		806.88	-19572.4	-1.5803		785.427	9040.94	0.9349		780.852	24188.2
1414.47	-5.85677	-0.899		1412.6	0.984119	-1.453		1382.42	7.55737	0.687		1386.67	1.37457	-0.816		1400.39	-9.0256	-0.841		717.742	9663.07	1.2828		791.33	-9839.31	0.9944		788.421	17936.8	0.92		788.656	7.00669	0.0525		1322.96	29.2354	1.507		807.538	-19578.4	-1.5831		786.05	9055.71	0.9342		781.506	24196.4
1415.56	-5.83397	-0.903		1413.7	0.559623	-1.428		1383.52	7.5678	0.545		1387.77	1.1574	-0.79		1401.51	-8.96912	-0.839		718.377	9704.31	1.2841		791.956	-9681.1	1.0286		789.052	17873	0.8616		789.297	7.02853	0.0508		1324.01	29.1852	1.516		808.196	-19586.7	-1.5864		786.695	9068.51	0.9342		782.137	24205.1
1416.61	-5.81747	-0.898		1414.75	0.11107	-1.473		1384.22	7.57992	0.39		1389.14	0.91733	-0.823		1402.58	-8.90771	-0.831		719.007	9745.04	1.2836		792.598	-9520.35	1.0598		789.69	17807.2	0.8006		789.935	7.05683	0.0533		1325.06	29.1344	1.471		808.853	-19597.8	-1.5874		787.327	9081.09	0.9312		782.772	24214.3
1417.66	-5.80934	-0.903		1415.8	-0.317529	-1.452		1385.27	7.60048	0.272		1390.26	0.700126	-0.805		1403.87	-8.8425	-0.857		719.641	9785.57	1.2852		793.228	-9356.86	1.0907		790.34	17737.3	0.7429		790.564	7.05722	0.0538		1326.19	29.0807	1.508		809.511	-19607.1	-1.5889		787.962	9091.48	0.9276		783.467	24222.9
1418.71	-5.79674	-0.896		1416.9	-0.746656	-1.465		1386.64	7.62335	0.147		1391.41	0.486992	-0.805		1404.94	-8.7657	-0.843		720.272	9828.69	1.2852		793.861	-9190.2	1.1153		790.974	17664	0.687		791.232	7.06494	0.0546		1327.26	29.019	1.512		810.168	-19613.7	-1.5911		788.61	9103.8	0.9255		784.115	24230
1420.12	-5.77667	-0.901		1417.95	-1.17433	-1.46		1387.71	7.65154	-0.011		1392.58	0.248291	-0.818		1405.99	-8.69152	-0.843		720.905	9874.55	1.2852		794.517	-9021.15	1.1479		791.612	17587.7	0.6374		791.867	7.02376	0.0514		1328.33	28.9636	1.496		810.826	-19619.8	-1.5911		789.243	9117.48	0.926		784.751	24235.5
1421.2	-5.75978	-0.911		1419	-1.61318	-1.465		1388.75	7.68116	-0.1		1393.63	0.028021	-0.79		1407.15	-8.61243	-0.856		721.533	9918.05	1.2877		795.174	-8850.56	1.1723		792.263	17509.3	0.588		792.49	7.00532	0.0483		1329.41	28.8939	1.483		811.483	-19627.2	-1.5925		789.874	9130.89	0.926		785.391	24241.2
1422.26	-5.74247	-0.906		1420.05	-2.05166	-1.457		1389.85	7.70735	-0.201		1394.68	-0.182189	-0.8		1408.56	-8.53117	-0.826		722.166	9960.58	1.287		795.808	-8680.51	1.201		792.906	17428.1	0.541		793.133	7.02305	0.0473		1330.48	28.8376	1.476		812.141	-19634.8	-1.5947		790.505	9144.02	0.9262		786.024	24248.2
1423.35	-5.72598	-0.9		1421.14	-2.49333	-1.463		1390.95	7.73479	-0.274		1395.73	-0.393158	-0.785		1409.26	-8.45002	-0.824		722.81	10000	1.2875		796.457	-8508.58	1.2285		793.55	17344.7	0.4939		793.758	6.98745	0.047		1331.56	28.7757	1.507		812.799	-19644.7	-1.5989		791.142	9157.27	0.928		786.661	24256.1
1424.76	-5.71949	-0.903		1422.53	-2.92339	-1.462		1392.02	7.76232	-0.346		1396.86	-0.599059	-0.808		1410.31	-8.3601	-0.854		723.454	10040.4	1.2873		797.121	-8332.48	1.2543		794.182	17259.8	0.4498		794.399	6.97482	0.0459		1332.63	28.705	1.486		813.456	-19655.9	-1.5992		791.782	9170.61	0.9251		787.289	24264.9
1426.16	-5.71194	-0.896		1423.61	-3.3339	-1.488		1393.07	7.77342	-0.424		1398.25	-0.820834	-0.803		1411.36	-8.27043	-0.875		724.112	10083.7	1.2862		797.752	-8153.73	1.2791		794.828	17171.7	0.4083		795.047	7.00759	0.0451		1333.7	28.6595	1.476		814.114	-19666	-1.5999		792.42	9185.1	0.924		787.922	24274.3
1427.23	-5.69924	-0.916		1425	-3.7306	-1.488		1394.12	7.78033	-0.487		1399.32	-1.03256	-0.813		1412.49	-8.18206	-0.849		724.752	10124.5	1.2867		798.389	-7972.25	1.2983		795.462	17080.3	0.3666		795.674	6.98444	0.0489		1334.77	28.5945	1.499		814.771	-19676.2	-1.5974		793.061	9198.64	0.9256		788.548	24281.7
1428.32	-5.68315	-0.896		1426.08	-4.12641	-1.483		1395.26	7.78069	-0.535		1400.02	-1.2406	-0.821		1413.55	-8.10691	-0.846		725.388	10163.3	1.2856		799.033	-7787.47	1.3224		796.105	16987.3	0.3293		796.315	6.97574	0.0494		1335.86	28.54	1.498		815.429	-19685.7	-1.5995		793.712	9211.25	0.9279		789.181	24287.9
1429.39	-5.66439	-0.908		1427.15	-4.50509	-1.491		1396.33	7.77407	-0.601		1401.36	-1.41665	-0.81		1414.6	-8.0382	-0.846		726.086	10201.4	1.2864		799.681	-7598.04	1.345		796.756	16891.9	0.2919		796.95	6.93486	0.0485		1336.94	28.4884	1.478		816.086	-19694.2	-1.5982		794.349	9225.32	0.9276		789.809	24293.4
1430.44	-5.65133	-0.908		1428.2	-4.85957	-1.488		1397.77	7.75626	-0.626		1403.09	-1.58808	-0.816		1415.65	-7.97752	-0.854		726.758	10237	1.2859		800.327	-7406.36	1.3705		797.396	16793.1	0.2545		797.58	6.96388	0.0462		1338.01	28.4293	1.511		816.744	-19702.5	-1.6005		794.978	9238.97	0.9289		790.441	24299.2
1431.49	-5.64384	-0.87		1429.25	-5.20612	-1.499		1398.47	7.72929	-0.669		1404.16	-1.77416	-0.845		1416.74	-7.9089	-0.864		727.402	10269.3	1.286		800.969	-7210.16	1.3907		798.035	16691.6	0.2189		798.207	6.93596	0.0466		1339.09	28.3624	1.521		817.401	-19710.3	-1.6025		795.609	9250.88	0.931		791.075	24306.4
1432.9	-5.63823	-0.912		1430.3	-5.55314	-1.518		1399.56	7.6912	-0.742		1405.21	-1.93194	-0.821		1417.81	-7.8398	-0.831		728.054	10299.4	1.2838		801.614	-7009.02	1.4127		798.677	16588.4	0.1845		798.84	6.86638	0.0472		1340.16	28.3013	1.494		818.059	-19719.3	-1.6008		796.239	9261.92	0.9303		791.708	24314.8
1433.99	-5.62505	-0.907		1431.4	-5.91603	-1.499		1400.63	7.64196	-0.766		1406.37	-2.07368	-0.838		1418.91	-7.77325	-0.856		728.693	10329.9	1.283		802.26	-6802.36	1.4307		799.308	16482.7	0.1547		799.491	6.86458	0.0464		1341.23	28.2457	1.516		818.717	-19728.5	-1.6009		796.897	9271.36	0.9303		792.346	24323.8
1435.06	-5.62039	-0.915		1432.45	-6.2448	-1.504		1401.68	7.58225	-0.82		1407.48	-2.24551	-0.838		1419.98	-7.7065	-0.836		729.331	10363.6	1.2825		802.883	-6593.27	1.4517		799.945	16374.5	0.1224		800.126	6.87216	0.0419		1342.3	28.2001	1.507		819.374	-19737.5	-1.6002		797.529	9281.28	0.9285		792.977	24332.6
1436.12	-5.60938	-0.921		1433.5	-6.55679	-1.511		1402.73	7.51239	-0.826		1408.63	-2.39178	-0.826		1421.03	-7.63609	-0.854		729.975	10400.1	1.2807		803.517	-6381.01	1.4715		800.585	16264.5	0.0913		800.76	6.87426	0.0399		1343.35	28.1387	1.514		820.032	-19747.8	-1.6073		798.167	9290.05	0.9296		793.631	24341.1
1437.17	-5.59268	-0.895		1434.59	-6.86484	-1.491		1403.82	7.43385	-0.874		1409.7	-2.53855	-0.823		1422.08	-7.57026	-0.838		730.596	10435.6	1.2823		804.17	-6167.77	1.4881		801.226	16152.8	0.0619		801.394	6.89504	0.0414		1344.4	28.0702	1.501		820.689	-19756.1	-1.6096		798.821	9298.68	0.9304		794.263	24347.8
1438.22	-5.579	-0.911		1435.98	-7.16343	-1.512		1404.91	7.34873	-0.866		1410.75	-2.67648	-0.811		1423.17	-7.49592	-0.869		731.24	10469.1	1.2803		804.793	-5950.58	1.5108		801.865	16037.1	0.0318		802.043	6.86561	0.0414		1345.53	28.0224	1.476		821.347	-19765.9	-1.6116		799.465	9308.11	0.9308		794.898	24353.8
1439.37	-5.56944	-0.897		1437.06	-7.46616	-1.518		1405.98	7.2605	-0.939		1411.8	-2.82919	-0.826		1424.6	-7.42162	-0.857		731.876	10505.3	1.2809		805.44	-5728.13	1.5281		802.517	15920.4	0.0001		802.68	6.85521	0.0398		1346.6	27.96	1.502		822.004	-19778.5	-1.6095		800.102	9317.97	0.93		795.521	24360.4
1440.44	-5.55386	-0.887		1438.45	-7.75053	-1.508		1407.4	7.15765	-0.949		1412.89	-2.98781	-0.843		1425.8	-7.34296	-0.853		732.51	10543	1.2811		806.085	-5503.47	1.545		803.177	15802.5	-0.0298		803.329	6.86173	0.0397		1347.68	27.9025	1.524		822.662	-19792.6	-1.6102		800.747	9327.76	0.9323		796.16	24366.7
1441.92	-5.53912	-0.909		1439.52	-8.0385	-1.551		1408.49	7.04387	-0.991		1413.96	-3.13332	-0.835		1426.86	-7.26547	-0.864		733.204	10581.8	1.2821		806.721	-5277.85	1.5604		803.812	15681.2	-0.0569		803.967	6.85824	0.041		1348.75	27.8428	1.519		823.32	-19804.9	-1.6069		801.394	9337.98	0.9303		796.797	24373.4
1443	-5.52876	-0.91		1440.57	-8.32801	-1.528		1409.54	6.9232	-1.026		1415.01	-3.2491	-0.828		1427.99	-7.19332	-0.879		733.925	10618.6	1.2833		807.36	-5050.39	1.5762		804.449	15557.7	-0.0822		804.601	6.86013	0.0403		1349.83	27.7967	1.514		823.977	-19816.7	-1.6069		802.032	9348.43	0.9264		797.425	24379.9
1444.39	-5.515	-0.903		1441.62	-8.59466	-1.561		1410.59	6.79222	-1.023		1416.11	-3.36605	-0.836		1429.06	-7.11391	-0.847		734.588	10653.5	1.2858		808.012	-4819.82	1.5915		805.101	15433.6	-0.1062		805.247	6.89463	0.0403		1350.9	27.74	1.489		824.635	-19827.9	-1.6061		802.669	9358.98	0.9296		798.058	24386.7
1445.48	-5.49707	-0.921		1442.72	-8.87222	-1.557		1411.68	6.64763	-1.041		1417.16	-3.46976	-0.815		1430.5	-7.03943	-0.849		735.225	10686.1	1.285		808.65	-4583.9	1.6075		805.731	15309.1	-0.1325		805.885	6.92135	0.0411		1351.99	27.6878	1.489		825.292	-19838.6	-1.6073		803.31	9369.39	0.9271		798.688	24393.2
1446.53	-5.4733	-0.906		1443.81	-9.15604	-1.533		1412.74	6.49348	-1.069		1418.25	-3.59717	-0.836		1431.93	-6.96716	-0.876		735.879	10715.9	1.2847		809.275	-4345.98	1.6189		806.365	15181.9	-0.154		806.522	6.88876	0.0436		1353.06	27.6272	1.519		825.95	-19847	-1.6065		803.944	9380.67	0.9269		799.316	24398.4
1447.65	-5.45211	-0.923		1444.89	-9.41579	-1.553		1413.79	6.33136	-1.111		1419.31	-3.71987	-0.823		1432.64	-6.89617	-0.881		736.518	10743.7	1.2855		809.909	-4104.26	1.6346		807.022	15054.7	-0.179		807.171	6.88242	0.0435		1354.15	27.5969	1.496		826.607	-19855.2	-1.6025		804.579	9392.2	0.9267		799.949	24403.2
1448.72	-5.43634	-0.906		1446.01	-9.68138	-1.566		1414.84	6.15655	-1.099		1420.36	-3.83715	-0.838		1433.77	-6.81746	-0.879		737.159	10770	1.2839		810.552	-3860.39	1.6498		807.664	14926.7	-0.2058		807.805	6.88596	0.0468		1355.2	27.5415	1.504		827.265	-19863.6	-1.6		805.211	9405.65	0.9272		800.577	24408.5
1449.77	-5.42069	-0.913		1447.15	-9.93575	-1.543		1415.89	5.97183	-1.112		1421.41	-3.94277	-0.841		1434.88	-6.74927	-0.874		737.8	10799.4	1.2836		811.197	-3613.57	1.6602		808.303	14797.4	-0.2301		808.44	6.90161	0.0456		1356.26	27.5004	1.539		827.922	-19872.4	-1.5987		805.85	9418.16	0.9229		801.212	24415.5
1450.93	-5.40585	-0.904		1448.59	-10.1489	-1.555		1417.26	5.78179	-1.119		1422.46	-4.06311	-0.813		1435.95	-6.68321	-0.866		738.446	10830.9	1.2846		811.846	-3362.98	1.6757		808.944	14667.9	-0.2516		809.087	6.88586	0.0462		1357.31	27.4439	1.506		828.58	-19881.6	-1.6025		806.499	9430.99	0.9247		801.843	24423.7
1452.36	-5.38954	-0.918		1449.8	-10.3403	-1.543		1418.69	5.58732	-1.163		1423.51	-4.15035	-0.818		1437.03	-6.6103	-0.874		739.083	10862.4	1.2828		812.474	-3109.7	1.6899		809.594	14536.1	-0.2705		809.73	6.8304	0.0471		1358.44	27.4056	1.516		829.238	-19892.3	-1.6044		807.144	9440.96	0.9227		802.475	24433.1
1453.08	-5.37247	-0.92		1450.86	-10.5208	-1.543		1419.76	5.38656	-1.172		1424.56	-4.21249	-0.856		1438.1	-6.54441	-0.852		739.719	10894.7	1.2814		813.116	-2851.43	1.704		810.231	14400.4	-0.2902		810.375	6.82227	0.0478		1359.5	27.3685	1.514		829.895	-19901.8	-1.6047		807.779	9449.81	0.9259		803.109	24442.6
1454.13	-5.36311	-0.932		1451.91	-10.6911	-1.548		1421.18	5.17426	-1.198		1425.66	-4.28219	-0.838		1439.15	-6.4785	-0.881		740.357	10926	1.2817		813.772	-2588.43	1.7171		810.862	14263.7	-0.3102		811.015	6.84255	0.0506		1360.6	27.3249	1.501		830.553	-19909	-1.6034		808.422	9459.26	0.9272		803.744	24452.2
1455.73	-5.35519	-0.907		1453.01	-10.8661	-1.567		1422.26	4.95125	-1.226		1427.05	-4.36464	-0.859		1440.2	-6.41499	-0.864		740.997	10957.9	1.2838		814.43	-2324	1.7328		811.502	14125.6	-0.3304		811.649	6.84064	0.0496		1361.67	27.2734	1.519		831.21	-19916.2	-1.6057		809.043	9468.83	0.9232		804.38	24462
1456.45	-5.348	-0.926		1454.07	-11.0225	-1.554		1423.36	4.72084	-1.215		1428.13	-4.46348	-0.856		1441.69	-6.3481	-0.879		741.641	10990	1.2859		815.064	-2054.79	1.7456		812.14	13986.7	-0.3487		812.3	6.87289	0.05		1362.79	27.2301	1.499		831.868	-19923.1	-1.6029		809.679	9478.79	0.9247		805.012	24472.1
1457.55	-5.34182	-0.911		1455.12	-11.1756	-1.551		1424.41	4.48409	-1.233		1429.2	-4.55062	-0.838		1442.81	-6.27859	-0.872		742.284	11020.7	1.2867		815.698	-1783.77	1.7608		812.783	13845.3	-0.3703		812.934	6.84503	0.0512		1363.84	27.1752	1.514		832.525	-19931.8	-1.6032		810.325	9488.35	0.9249		805.644	24482.3
1458.62	-5.33551	-0.932		1456.17	-11.3204	-1.561		1425.53	4.24337	-1.276		1430.3	-4.64491	-0.845		1443.89	-6.20466	-0.869		742.918	11050.3	1.291		816.348	-1509.82	1.7724		813.432	13704.6	-0.384		813.564	6.83372	0.0553		1364.94	27.12	1.506		833.183	-19940.9	-1.6034		810.959	9497.43	0.9273		806.275	24491.4
1459.67	-5.32367	-0.904		1457.55	-11.4399	-1.572		1426.6	3.9942	-1.269		1431.38	-4.72878	-0.869		1444.96	-6.13313	-0.879		743.561	11077.4	1.2917		816.997	-1233.37	1.7843		814.098	13563.6	-0.3971		814.198	6.84066	0.0533		1366.04	27.0729	1.493		833.841	-19948.1	-1.6034		811.601	9505.48	0.9283		806.905	24501.2
1461.04	-5.30744	-0.931		1458.63	-11.5594	-1.575		1427.65	3.74174	-1.276		1432.55	-4.82125	-0.841		1446.03	-6.07108	-0.876		744.214	11101.7	1.292		817.624	-954.304	1.7957		814.73	13420.8	-0.4094		814.831	6.83667	0.0532		1367.09	27.0399	1.491		834.498	-19956.3	-1.6053		812.253	9513.99	0.9326		807.535	24510.5
1462.11	-5.3016	-0.911		1459.7	-11.6859	-1.549		1428.7	3.48247	-1.286		1433.62	-4.9158	-0.876		1447.08	-6.00473	-0.851		744.874	11128.2	1.292		818.263	-673.666	1.8025		815.362	13275	-0.4233		815.485	6.84792	0.0539		1368.15	26.9946	1.501		835.156	-19964.4	-1.6064		812.892	9524.45	0.9324		808.164	24520.3
1463.2	-5.30322	-0.946		1460.8	-11.808	-1.601		1429.75	3.21067	-1.332		1434.67	-5.01123	-0.848		1448.13	-5.95206	-0.869		745.513	11154.9	1.2941		818.899	-389.717	1.8118		816.014	13129.5	-0.4365		816.118	6.87145	0.0536		1369.22	26.9501	1.506		835.813	-19969.4	-1.6068		813.52	9536.22	0.9303		808.797	24529.1
1464.27	-5.30405	-0.943		1461.86	-11.9313	-1.59		1431.15	2.93356	-1.299		1435.82	-5.09483	-0.856		1449.54	-5.90144	-0.886		746.151	11180.3	1.2925		819.523	-103.75	1.8224		816.647	12983.2	-0.4543		816.79	6.89668	0.0516		1370.27	26.9063	1.522		836.471	-19973.7	-1.6082		814.163	9548.72	0.9293		809.426	24537.2
1465.37	-5.30377	-0.902		1462.99	-12.0522	-1.598		1432.44	2.6431	-1.317		1436.89	-5.18203	-0.818		1450.63	-5.8522	-0.854		746.796	11203.8	1.2925		820.184	185.931	1.832		817.278	12835.1	-0.4687		817.438	6.81375	0.0488		1371.37	26.8552	1.521		837.128	-19978.1	-1.6098		814.799	9559.8	0.9298		810.056	24545.3
1466.42	-5.30077	-0.943		1464.1	-12.1436	-1.596		1433.49	2.34866	-1.304		1438.08	-5.28365	-0.853		1451.69	-5.80614	-0.887		747.446	11227.4	1.2902		820.809	478.896	1.8392		817.911	12685.3	-0.4824		818.087	6.8166	0.0508		1372.44	26.8227	1.516		837.786	-19985	-1.6097		815.442	9570.76	0.9341		810.689	24552.8
1467.52	-5.29537	-0.935		1465.19	-12.2313	-1.57		1434.56	2.05017	-1.337		1439.17	-5.34894	-0.846		1452.76	-5.74973	-0.889		748.107	11251	1.2919		821.455	773.794	1.8489		818.543	12533.6	-0.4973		818.732	6.8179	0.0496		1373.53	26.7752	1.511		838.443	-19993.9	-1.6076		816.092	9582.71	0.9326		811.323	24561
1468.94	-5.29389	-0.925		1466.28	-12.3001	-1.566		1435.97	1.7421	-1.342		1440.24	-5.4095	-0.868		1453.81	-5.6824	-0.884		748.74	11273.2	1.2929		822.104	1070.12	1.8596		819.197	12380.7	-0.5074		819.378	6.82681	0.0481		1374.6	26.7438	1.534		839.101	-20002.9	-1.6071		816.732	9594.62	0.9321		811.957	24568
1470	-5.28569	-0.894		1467.34	-12.3711	-1.554		1437.05	1.43148	-1.362		1441.29	-5.46877	-0.856		1454.86	-5.62521	-0.859		749.378	11296.9	1.2878		822.745	1370.41	1.869		819.827	12225.8	-0.5198		820.022	6.81636	0.0469		1375.65	26.6931	1.508		839.759	-20014.5	-1.6053		817.373	9606.64	0.9307		812.59	24576.2
1471.38	-5.2851	-0.935		1468.46	-12.4352	-1.558		1438.15	1.10568	-1.37		1442.39	-5.54128	-0.856		1456.3	-5.56994	-0.887		750.027	11322.2	1.2896		823.366	1672.14	1.8776		820.465	12068.4	-0.5317		820.671	6.86737	0.0433		1376.71	26.6357	1.453		840.416	-20027	-1.6071		818.017	9620.1	0.9294		813.24	24583.2
1472.45	-5.28699	-0.903		1469.53	-12.5151	-1.589		1439.21	0.768836	-1.364		1443.78	-5.59828	-0.846		1457.39	-5.51731	-0.91		750.667	11346.4	1.2886		824.024	1972.8	1.8874		821.092	11908.6	-0.5437		821.324	6.88625	0.0456		1377.82	26.5922	1.332		841.074	-20040.8	-1.6067		818.647	9633.15	0.9282		813.867	24588.8
1473.86	-5.29043	-0.875		1470.58	-12.5815	-1.572		1440.3	0.421359	-1.375		1444.85	-5.64054	-0.861		1458.44	-5.46417	-0.879		751.306	11371.3	1.2896		824.674	2276.91	1.8962		821.726	11748.2	-0.5561		821.947	6.83387	0.0459		1378.87	26.5364	1.205		841.731	-20054.5	-1.6014		819.291	9644.69	0.9267		814.499	24596.1
1474.94	-5.29631	-0.75		1471.63	-12.6457	-1.585		1441.36	0.064217	-1.392		1445.9	-5.68862	-0.864		1459.56	-5.41247	-0.879		751.952	11394.5	1.2867		825.3	2582.68	1.9069		822.386	11585.6	-0.5702		822.638	6.83713	0.0449		1379.58	26.4799	1.066		842.389	-20067.6	-1.5993		819.929	9654.93	0.9303		815.128	24603
1476.33	-5.30893	-0.617		1472.73	-12.6951	-1.595		1442.41	-0.303421	-1.384		1447.03	-5.7485	-0.856		1460.63	-5.36449	-0.887		752.583	11412.5	1.2877		825.943	2887.39	1.9148		823.033	11423	-0.576		823.298	6.84673	0.0437		1380.98	26.4092	0.924		843.046	-20078.9	-1.5975		820.562	9665.17	0.9311		815.766	24609.3
1477.76	-5.32948	-0.506		1474.17	-12.7307	-1.57		1443.51	-0.681008	-1.375		1448.11	-5.80318	-0.871		1461.68	-5.31285	-0.897		753.216	11429.4	1.2874		826.617	3192.87	1.9218		823.667	11260.1	-0.5861		823.922	6.82983	0.0465		1382.11	26.3172	0.8		843.704	-20090.6	-1.5991		821.206	9676.45	0.9301		816.402	24614.7
1478.47	-5.34973	-0.443		1475.24	-12.7664	-1.581		1444.56	-1.0569	-1.398		1449.18	-5.8548	-0.822		1462.78	-5.26966	-0.884		753.869	11446.6	1.2887		827.256	3496.96	1.9327		824.309	11098	-0.5972		824.585	6.81943	0.0445		1383.19	26.2099	0.651		844.361	-20102.1	-1.5958		821.849	9689.19	0.9291		817.034	24618.9
1479.57	-5.37175	-0.322		1476.4	-12.7923	-1.589		1445.97	-1.43377	-1.403		1450.23	-5.9226	-0.851		1463.83	-5.22507	-0.877		754.524	11462.8	1.2862		827.902	3797.04	1.9394		824.936	10935.6	-0.6068		825.249	6.84072	0.0442		1384.26	26.0913	0.527		845.019	-20112.8	-1.6006		822.485	9701.12	0.9293		817.654	24622
1480.62	-5.39386	-0.261		1477.48	-12.8081	-1.586		1447.37	-1.81809	-1.413		1451.33	-5.9813	-0.861		1464.88	-5.18499	-0.897		755.182	11479	1.285		828.537	4094.33	1.9449		825.566	10772.1	-0.6184		825.872	6.87783	0.0465		1385.35	25.9579	0.426		845.677	-20121.3	-1.6		823.128	9713.34	0.9303		818.293	24625.1
1481.72	-5.41575	-0.208		1478.87	-12.8216	-1.599		1448.75	-2.20264	-1.436		1452.74	-6.04267	-0.861		1466.05	-5.15577	-0.892		755.818	11493.7	1.2868		829.2	4389.29	1.9505		826.213	10606.4	-0.6308		826.496	6.86817	0.0452		1386.42	25.8149	0.34		846.334	-20126.9	-1.5989		823.778	9725.34	0.9307		818.925	24629
1482.76	-5.43534	-0.152		1480.26	-12.8603	-1.609		1449.82	-2.57985	-1.423		1453.89	-6.07586	-0.868		1467.12	-5.13123	-0.887		756.451	11513.5	1.2856		829.824	4683.06	1.9561		826.851	10440.9	-0.6405		827.142	6.87176	0.047		1387.51	25.6289	0.227		846.992	-20132.1	-1.5957		824.413	9738.23	0.9313		819.559	24633.1
1483.81	-5.45272	-0.092		1481.37	-12.8762	-1.579		1450.87	-2.9499	-1.433		1454.96	-6.09217	-0.861		1468.17	-5.10573	-0.879		757.104	11531.3	1.286		830.488	4975.42	1.961		827.484	10275.3	-0.6519		827.793	6.86831	0.0447		1388.58	25.445	0.163		847.649	-20136.7	-1.5966		825.052	9751.14	0.9305		820.19	24637.6
1484.86	-5.47098	-0.018		1482.76	-12.8791	-1.603		1451.92	-3.31191	-1.421		1456.09	-6.12885	-0.853		1469.29	-5.07956	-0.882		757.737	11548.1	1.2842		831.121	5263.01	1.9702		828.113	10108	-0.661		828.451	6.87776	0.0442		1389.63	25.2337	0.07		848.307	-20141.8	-1.6005		825.692	9764.44	0.9317		820.828	24641
1485.91	-5.48859	0.04		1484.14	-12.9118	-1.579		1453.29	-3.67106	-1.428		1457.47	-6.17504	-0.878		1470.76	-5.05081	-0.884		758.374	11562.8	1.2848		831.76	5549.67	1.9744		828.755	9938.97	-0.6693		829.087	6.87038	0.0452		1390.68	25.0119	-0.009		848.964	-20148.9	-1.6034		826.325	9776.13	0.932		821.455	24644.2
1487.32	-5.49781	0.062		1485.2	-12.9402	-1.596		1454.35	-4.02562	-1.446		1458.59	-6.22206	-0.854		1471.46	-5.01098	-0.864		759.021	11578.4	1.2876		832.41	5834.9	1.9818		829.404	9768.04	-0.6816		829.712	6.84049	0.0471		1391.81	24.7614	-0.09		849.622	-20157.2	-1.6053		826.963	9786.18	0.9323		822.088	24646.2
1488.41	-5.49654	0.117		1486.25	-12.962	-1.588		1455.4	-4.37376	-1.458		1459.65	-6.27135	-0.844		1472.9	-4.98572	-0.904		759.661	11594.7	1.2874		833.033	6118.11	1.9893		830.05	9598.2	-0.692		830.375	6.83164	0.0441		1392.88	24.4937	-0.115		850.28	-20167.7	-1.6032		827.615	9796.65	0.9323		822.717	24647.9
1489.8	-5.49283	0.17		1487.41	-12.9992	-1.576		1456.84	-4.71775	-1.456		1460.78	-6.31209	-0.855		1473.66	-4.9568	-0.904		760.293	11611.6	1.2851		833.669	6395.8	1.9961		830.688	9428.53	-0.7011		830.996	6.80976	0.0435		1394	24.2025	-0.161		850.937	-20176.6	-1.6081		828.252	9805.01	0.9315		823.35	24650.6
1490.88	-5.48407	0.204		1488.8	-13.0056	-1.594		1457.56	-5.05378	-1.479		1461.54	-6.35385	-0.843		1474.72	-4.92924	-0.877		760.946	11631.3	1.2864		834.328	6669.42	2.0022		831.325	9258.37	-0.7099		831.631	6.8011	0.0456		1395.06	23.8704	-0.221		851.595	-20181.2	-1.6065		828.893	9813.62	0.9326		823.982	24654.4
1491.95	-5.46989	0.265		1490.17	-13.0165	-1.587		1458.61	-5.38031	-1.473		1463.05	-6.36397	-0.879		1476.26	-4.90201	-0.864		761.581	11652.6	1.2863		834.98	6942.66	2.0067		831.975	9086.97	-0.716		832.257	6.79512	0.0464		1396.13	23.5177	-0.282		852.252	-20184.8	-1.6077		829.534	9823.19	0.9301		824.615	24658.5
1493.02	-5.45013	0.287		1491.29	-13.0371	-1.619		1459.7	-5.69743	-1.499		1464.43	-6.39889	-0.86		1476.98	-4.87895	-0.902		762.214	11668.8	1.2863		835.611	7216.76	2.0124		832.608	8914.55	-0.7221		832.897	6.79595	0.0485		1397.26	23.1486	-0.325		852.91	-20188.9	-1.611		830.191	9831.12	0.9299		825.238	24661.6
1494.07	-5.4308	0.309		1492.35	-13.0703	-1.606		1460.8	-6.00944	-1.486		1465.5	-6.41327	-0.856		1478.42	-4.85461	-0.889		762.865	11682.7	1.2883		836.25	7488.67	2.0213		833.243	8739.46	-0.7309		833.539	6.84442	0.049		1398.4	22.7595	-0.375		853.567	-20192.4	-1.615		830.825	9837.47	0.9309		825.873	24665.1
1495.12	-5.40693	0.311		1493.4	-13.0763	-1.609		1462.21	-6.31867	-1.471		1466.55	-6.44073	-0.851		1479.55	-4.82691	-0.876		763.507	11698.3	1.2894		836.877	7757.72	2.0309		833.884	8563.17	-0.7382		834.167	6.84258	0.0491		1399.47	22.3337	-0.414		854.225	-20197.4	-1.6164		831.456	9845.7	0.9314		826.508	24668.8
[truncated: 74,058 more rows]
[truncated: 52 more columns]

## Sheet: fig 2a,b-ionic conductivity
	PEDOT 0wt%							PEDOT 2.1wt%								PEDOT 4.5wt%								PEDOT 6.2wt%							PEDOT 9.1wt%							PEDOT 18.2wt%
[truncated: 66 more rows]

[truncated: 17 more sheets: fig 2c, fig 4c,d, fig 4e, fig 4f-seebeck coefficient, fig 4f-ionic conductivity, fig 4g, fig 5b, fig 5d, fig 5f, fig s2, fig s5-seebeck, fig s5-ionic conductivity, fig s6, fig s7, fig s11, fig s12, fig s13]
